# Supplementary material for: Strain-level metagenomic profiling using pangenome graphs with PanTax
Source: Genome Res. 2026 Feb;36(2):405–20. doi: 10.1101/gr.280858.125 (PMC12863173; doi:10.1101/gr.280858.125)
Supplement: Supplement 5 [file Supplemental_Code.tar.gz.zip]

Archive with 788 entries (595 files):
- pantax
- pantax/LICENSE
- pantax/pantaxr
- pantax/pantaxr/build.rs
- pantax/pantaxr/Cargo.toml
- pantax/pantaxr/src
- pantax/pantaxr/src/build_eq1.rs
- pantax/pantaxr/src/clog.rs
- pantax/pantaxr/src/cmdline.rs
- pantax/pantaxr/src/consts.rs
- pantax/pantaxr/src/error.rs
- pantax/pantaxr/src/fastixe.rs
- pantax/pantaxr/src/gaf_filter.rs
- pantax/pantaxr/src/lib.rs
- pantax/pantaxr/src/main.rs
- pantax/pantaxr/src/profile.rs
- pantax/pantaxr/src/rcls.rs
- pantax/pantaxr/src/sort_range.rs
- pantax/pantaxr/src/stat.rs
- pantax/pantaxr/src/zip.rs
- pantax/scripts
- pantax/scripts/data_preprocessing
- pantax/scripts/extract_complete_genome.py
- pantax/scripts/genomes_cluster.py
- pantax/scripts/genomes_process.py
- pantax/scripts/get_filter_genomes_info.py
- pantax/scripts/get_genomes_info.py
- pantax/scripts/get_rep_cluster_genomes_info.py
- pantax/scripts/hcls_select_rep.py
- pantax/scripts/mark_pangenome_eq1.py
- pantax/scripts/pantax
- pantax/scripts/pantax_utils
- pantax/scripts/prepare_building.py
- pantax/scripts/staticsData.py
- pantax/scripts/task_scheduling.py
- pantax/scripts/toolkits.py
- pantax-eval
- pantax-eval/base_tasks_multi_benchmark
- pantax-eval/base_tasks_multi_benchmark/bracken
- pantax-eval/base_tasks_multi_benchmark/bracken/gtdb_strain_level_work
- pantax-eval/base_tasks_multi_benchmark/bracken/gtdb_strain_level_work/gtdb_strain_level_simhigh-gtdb-mut0.01_bracken.sh
- pantax-eval/base_tasks_multi_benchmark/bracken/gtdb_strain_level_work/gtdb_strain_level_simhigh-gtdb_bracken.sh
- pantax-eval/base_tasks_multi_benchmark/bracken/gtdb_strain_level_work/gtdb_strain_level_simlow-gtdb-mut0.01_bracken.sh
- pantax-eval/base_tasks_multi_benchmark/bracken/gtdb_strain_level_work/gtdb_strain_level_simlow-gtdb_bracken.sh
- pantax-eval/base_tasks_multi_benchmark/bracken/human_gut_strain_level_work2
- pantax-eval/base_tasks_multi_benchmark/bracken/human_gut_strain_level_work2/human_gut_strain_level_pd_bracken.sh
- pantax-eval/base_tasks_multi_benchmark/bracken/strain_level_work
- pantax-eval/base_tasks_multi_benchmark/bracken/strain_level_work/strain_level_bracken.sh
- pantax-eval/base_tasks_multi_benchmark/bracken/strain_level_work/strain_level_simhigh-sub0.001_bracken.sh
- pantax-eval/base_tasks_multi_benchmark/bracken/strain_level_work/strain_level_simhigh-sub0.01_bracken.sh
- pantax-eval/base_tasks_multi_benchmark/bracken/strain_level_work/strain_level_simlow-low_bracken.sh
- pantax-eval/base_tasks_multi_benchmark/bracken/strain_level_work/strain_level_simlow-sub0.001_bracken.sh
- pantax-eval/base_tasks_multi_benchmark/bracken/strain_level_work/strain_level_simlow-sub0.01_bracken.sh
- pantax-eval/base_tasks_multi_benchmark/bracken/strain_level_work/strain_level_simlow-subsample0.1_bracken.sh
- pantax-eval/base_tasks_multi_benchmark/bracken/strain_level_work/strain_level_simlow-subsample0.2_bracken.sh
- pantax-eval/base_tasks_multi_benchmark/bracken/strain_level_work/strain_level_simlow-subsample0.5_bracken.sh
- pantax-eval/base_tasks_multi_benchmark/bracken/strain_level_work/strain_level_simlow_bracken.sh
- pantax-eval/base_tasks_multi_benchmark/bracken/zymo1_strain_level_work
- pantax-eval/base_tasks_multi_benchmark/bracken/zymo1_strain_level_work/zymo1_strain_level_bracken.sh
- pantax-eval/base_tasks_multi_benchmark/bracken/zymo1_strain_level_work/zymo1_strain_level_zymo1_bracken.sh
- pantax-eval/base_tasks_multi_benchmark/bracken/zymo1_strain_level_work/zymo1_strain_level_zymo1_log_bracken.sh
- pantax-eval/base_tasks_multi_benchmark/centrifuge
- pantax-eval/base_tasks_multi_benchmark/centrifuge/gtdb_strain_level_work
- pantax-eval/base_tasks_multi_benchmark/centrifuge/gtdb_strain_level_work/gtdb_strain_level_simhigh-gtdb-mut0.01_centrifuge.sh
- pantax-eval/base_tasks_multi_benchmark/centrifuge/gtdb_strain_level_work/gtdb_strain_level_simhigh-gtdb_centrifuge.sh
- pantax-eval/base_tasks_multi_benchmark/centrifuge/gtdb_strain_level_work/gtdb_strain_level_simlow-gtdb-mut0.01_centrifuge.sh
- pantax-eval/base_tasks_multi_benchmark/centrifuge/gtdb_strain_level_work/gtdb_strain_level_simlow-gtdb_centrifuge.sh
- pantax-eval/base_tasks_multi_benchmark/centrifuge/strain_level_work
- pantax-eval/base_tasks_multi_benchmark/centrifuge/strain_level_work/strain_level_simhigh-sub0.001_centrifuge.sh
- pantax-eval/base_tasks_multi_benchmark/centrifuge/strain_level_work/strain_level_simhigh-sub0.01_centrifuge.sh
- pantax-eval/base_tasks_multi_benchmark/centrifuge/strain_level_work/strain_level_simhigh_centrifuge.sh
- pantax-eval/base_tasks_multi_benchmark/centrifuge/strain_level_work/strain_level_simlow-low_centrifuge.sh
- pantax-eval/base_tasks_multi_benchmark/centrifuge/strain_level_work/strain_level_simlow-sub0.001_centrifuge.sh
- pantax-eval/base_tasks_multi_benchmark/centrifuge/strain_level_work/strain_level_simlow-sub0.01_centrifuge.sh
- pantax-eval/base_tasks_multi_benchmark/centrifuge/strain_level_work/strain_level_simlow-subsample0.1_centrifuge.sh
- pantax-eval/base_tasks_multi_benchmark/centrifuge/strain_level_work/strain_level_simlow-subsample0.2_centrifuge.sh
- pantax-eval/base_tasks_multi_benchmark/centrifuge/strain_level_work/strain_level_simlow-subsample0.5_centrifuge.sh
- pantax-eval/base_tasks_multi_benchmark/centrifuge/strain_level_work/strain_level_simlow_centrifuge.sh
- pantax-eval/base_tasks_multi_benchmark/centrifuge/zymo1_strain_level_work
- pantax-eval/base_tasks_multi_benchmark/centrifuge/zymo1_strain_level_work/zymo1_strain_level_centrifuge.sh
- pantax-eval/base_tasks_multi_benchmark/centrifuge/zymo1_strain_level_work/zymo1_strain_level_zymo1_centrifuge.sh
- pantax-eval/base_tasks_multi_benchmark/centrifuge/zymo1_strain_level_work/zymo1_strain_level_zymo1_centrifuge_old_db.sh
- pantax-eval/base_tasks_multi_benchmark/centrifuge/zymo1_strain_level_work/zymo1_strain_level_zymo1_log_centrifuge.sh
- pantax-eval/base_tasks_multi_benchmark/centrifuger
- pantax-eval/base_tasks_multi_benchmark/centrifuger/gtdb_strain_level_work
- pantax-eval/base_tasks_multi_benchmark/centrifuger/gtdb_strain_level_work/gtdb_strain_level_simhigh-gtdb-mut0.01_centrifuger.sh
- pantax-eval/base_tasks_multi_benchmark/centrifuger/gtdb_strain_level_work/gtdb_strain_level_simhigh-gtdb_centrifuger.sh
- pantax-eval/base_tasks_multi_benchmark/centrifuger/gtdb_strain_level_work/gtdb_strain_level_simlow-gtdb-mut0.01_centrifuger.sh
- pantax-eval/base_tasks_multi_benchmark/centrifuger/gtdb_strain_level_work/gtdb_strain_level_simlow-gtdb_centrifuger.sh
- pantax-eval/base_tasks_multi_benchmark/centrifuger/human_gut_strain_level_work2
- pantax-eval/base_tasks_multi_benchmark/centrifuger/human_gut_strain_level_work2/human_gut_strain_level_healthy_centrifuger.sh
- pantax-eval/base_tasks_multi_benchmark/centrifuger/human_gut_strain_level_work2/human_gut_strain_level_omnivorous_centrifuger.sh
- pantax-eval/base_tasks_multi_benchmark/centrifuger/human_gut_strain_level_work2/human_gut_strain_level_pd_centrifuger.sh
- pantax-eval/base_tasks_multi_benchmark/centrifuger/strain_level_work
- pantax-eval/base_tasks_multi_benchmark/centrifuger/strain_level_work/strain_level_centrifuger.sh
- pantax-eval/base_tasks_multi_benchmark/centrifuger/strain_level_work/strain_level_simhigh-sub0.001_centrifuger.sh
- pantax-eval/base_tasks_multi_benchmark/centrifuger/strain_level_work/strain_level_simhigh-sub0.01_centrifuger.sh
- pantax-eval/base_tasks_multi_benchmark/centrifuger/strain_level_work/strain_level_simlow-low_centrifuger.sh
- pantax-eval/base_tasks_multi_benchmark/centrifuger/strain_level_work/strain_level_simlow-sub0.001_centrifuger.sh
- pantax-eval/base_tasks_multi_benchmark/centrifuger/strain_level_work/strain_level_simlow-sub0.01_centrifuger.sh
- pantax-eval/base_tasks_multi_benchmark/centrifuger/strain_level_work/strain_level_simlow-subsample0.1_centrifuger.sh
- pantax-eval/base_tasks_multi_benchmark/centrifuger/strain_level_work/strain_level_simlow-subsample0.2_centrifuger.sh
- pantax-eval/base_tasks_multi_benchmark/centrifuger/strain_level_work/strain_level_simlow-subsample0.5_centrifuger.sh
- pantax-eval/base_tasks_multi_benchmark/centrifuger/zymo1_strain_level_work
- pantax-eval/base_tasks_multi_benchmark/centrifuger/zymo1_strain_level_work/zymo1_strain_level_centrifuger.sh
- pantax-eval/base_tasks_multi_benchmark/centrifuger/zymo1_strain_level_work/zymo1_strain_level_zymo1_centrifuger.sh
- pantax-eval/base_tasks_multi_benchmark/centrifuger/zymo1_strain_level_work/zymo1_strain_level_zymo1_log_centrifuger.sh
- pantax-eval/base_tasks_multi_benchmark/ganon
- pantax-eval/base_tasks_multi_benchmark/ganon/gtdb_strain_level_work
- pantax-eval/base_tasks_multi_benchmark/ganon/gtdb_strain_level_work/gtdb_strain_level_simhigh-gtdb-mut0.01_ganon.sh
- pantax-eval/base_tasks_multi_benchmark/ganon/gtdb_strain_level_work/gtdb_strain_level_simhigh-gtdb_ganon.sh
- pantax-eval/base_tasks_multi_benchmark/ganon/gtdb_strain_level_work/gtdb_strain_level_simlow-gtdb-mut0.01_ganon.sh
- pantax-eval/base_tasks_multi_benchmark/ganon/gtdb_strain_level_work/gtdb_strain_level_simlow-gtdb_ganon.sh
- pantax-eval/base_tasks_multi_benchmark/ganon/human_gut_strain_level_work2
- pantax-eval/base_tasks_multi_benchmark/ganon/human_gut_strain_level_work2/human_gut_strain_level_omnivorous_ganon.sh
- pantax-eval/base_tasks_multi_benchmark/ganon/strain_level_work
- pantax-eval/base_tasks_multi_benchmark/ganon/strain_level_work/strain_level_ganon.sh
- pantax-eval/base_tasks_multi_benchmark/ganon/strain_level_work/strain_level_simhigh-sub0.001_ganon.sh
- pantax-eval/base_tasks_multi_benchmark/ganon/strain_level_work/strain_level_simhigh-sub0.01_ganon.sh
- pantax-eval/base_tasks_multi_benchmark/ganon/strain_level_work/strain_level_simlow-low_ganon.sh
- pantax-eval/base_tasks_multi_benchmark/ganon/strain_level_work/strain_level_simlow-sub0.001_ganon.sh
- pantax-eval/base_tasks_multi_benchmark/ganon/strain_level_work/strain_level_simlow-sub0.01_ganon.sh
- pantax-eval/base_tasks_multi_benchmark/ganon/strain_level_work/strain_level_simlow-subsample0.1_ganon.sh
- pantax-eval/base_tasks_multi_benchmark/ganon/strain_level_work/strain_level_simlow-subsample0.2_ganon.sh
- pantax-eval/base_tasks_multi_benchmark/ganon/strain_level_work/strain_level_simlow-subsample0.5_ganon.sh
- pantax-eval/base_tasks_multi_benchmark/ganon/zymo1_strain_level_work
- pantax-eval/base_tasks_multi_benchmark/ganon/zymo1_strain_level_work/zymo1_strain_level_zymo1-log_ganon.sh
- pantax-eval/base_tasks_multi_benchmark/ganon/zymo1_strain_level_work/zymo1_strain_level_zymo1_ganon.sh
- pantax-eval/base_tasks_multi_benchmark/kmcp
- pantax-eval/base_tasks_multi_benchmark/kmcp/gtdb_strain_level_work
- pantax-eval/base_tasks_multi_benchmark/kmcp/gtdb_strain_level_work/gtdb_strain_level_simhigh-gtdb-mut0.01_kmcp.sh
- pantax-eval/base_tasks_multi_benchmark/kmcp/gtdb_strain_level_work/gtdb_strain_level_simhigh-gtdb_kmcp.sh
- pantax-eval/base_tasks_multi_benchmark/kmcp/gtdb_strain_level_work/gtdb_strain_level_simlow-gtdb-mut0.01_kmcp.sh
- pantax-eval/base_tasks_multi_benchmark/kmcp/gtdb_strain_level_work/gtdb_strain_level_simlow-gtdb_kmcp.sh
- pantax-eval/base_tasks_multi_benchmark/kmcp/human_gut_strain_level_work2
- pantax-eval/base_tasks_multi_benchmark/kmcp/human_gut_strain_level_work2/human_gut_strain_level_pd_kmcp.sh
- pantax-eval/base_tasks_multi_benchmark/kmcp/strain_level_work
- pantax-eval/base_tasks_multi_benchmark/kmcp/strain_level_work/strain_level_kmcp.sh
- pantax-eval/base_tasks_multi_benchmark/kmcp/strain_level_work/strain_level_simhigh-sub0.001_kmcp.sh
- pantax-eval/base_tasks_multi_benchmark/kmcp/strain_level_work/strain_level_simhigh-sub0.01_kmcp.sh
- pantax-eval/base_tasks_multi_benchmark/kmcp/strain_level_work/strain_level_simlow-low_kmcp.sh
- pantax-eval/base_tasks_multi_benchmark/kmcp/strain_level_work/strain_level_simlow-sub0.001_kmcp.sh
- pantax-eval/base_tasks_multi_benchmark/kmcp/strain_level_work/strain_level_simlow-sub0.01_kmcp.sh
- pantax-eval/base_tasks_multi_benchmark/kmcp/strain_level_work/strain_level_simlow-subsample0.1_kmcp.sh
- pantax-eval/base_tasks_multi_benchmark/kmcp/strain_level_work/strain_level_simlow-subsample0.2_kmcp.sh
- pantax-eval/base_tasks_multi_benchmark/kmcp/strain_level_work/strain_level_simlow-subsample0.5_kmcp.sh
- pantax-eval/base_tasks_multi_benchmark/kmcp/zymo1_strain_level_work
- pantax-eval/base_tasks_multi_benchmark/kmcp/zymo1_strain_level_work/zymo1_strain_level_kmcp.sh
- pantax-eval/base_tasks_multi_benchmark/kmcp/zymo1_strain_level_work/zymo1_strain_level_zymo1-log-sub2_kmcp.sh
- pantax-eval/base_tasks_multi_benchmark/kmcp/zymo1_strain_level_work/zymo1_strain_level_zymo1-log-sub3_kmcp.sh
- pantax-eval/base_tasks_multi_benchmark/kmcp/zymo1_strain_level_work/zymo1_strain_level_zymo1-log-sub_kmcp.sh
- pantax-eval/base_tasks_multi_benchmark/kmcp/zymo1_strain_level_work/zymo1_strain_level_zymo1_kmcp.sh
- pantax-eval/base_tasks_multi_benchmark/kmcp/zymo1_strain_level_work/zymo1_strain_level_zymo1_log_kmcp.sh
- pantax-eval/base_tasks_multi_benchmark/kraken2
- pantax-eval/base_tasks_multi_benchmark/kraken2/gtdb_strain_level_work
- pantax-eval/base_tasks_multi_benchmark/kraken2/gtdb_strain_level_work/gtdb_strain_level_simhigh-gtdb-mut0.01_kraken2.sh
- pantax-eval/base_tasks_multi_benchmark/kraken2/gtdb_strain_level_work/gtdb_strain_level_simhigh-gtdb_kraken2.sh
- pantax-eval/base_tasks_multi_benchmark/kraken2/gtdb_strain_level_work/gtdb_strain_level_simlow-gtdb-mut0.01_kraken2.sh
- pantax-eval/base_tasks_multi_benchmark/kraken2/gtdb_strain_level_work/gtdb_strain_level_simlow-gtdb_kraken2.sh
- pantax-eval/base_tasks_multi_benchmark/kraken2/kraken2
- pantax-eval/base_tasks_multi_benchmark/kraken2/kraken2/human_gut_strain_level_work2
- pantax-eval/base_tasks_multi_benchmark/kraken2/kraken2/human_gut_strain_level_work2/human_gut_strain_level_healthy_kraken2.sh
- pantax-eval/base_tasks_multi_benchmark/kraken2/kraken2/human_gut_strain_level_work2/human_gut_strain_level_omnivorous_kraken2.sh
- pantax-eval/base_tasks_multi_benchmark/kraken2/kraken2/human_gut_strain_level_work2/human_gut_strain_level_pd_kraken2.sh
- pantax-eval/base_tasks_multi_benchmark/kraken2/strain_level_work
- pantax-eval/base_tasks_multi_benchmark/kraken2/strain_level_work/strain_level_kraken2.sh
- pantax-eval/base_tasks_multi_benchmark/kraken2/strain_level_work/strain_level_simhigh-sub0.001_kraken2.sh
- pantax-eval/base_tasks_multi_benchmark/kraken2/strain_level_work/strain_level_simhigh-sub0.01_kraken2.sh
- pantax-eval/base_tasks_multi_benchmark/kraken2/strain_level_work/strain_level_simlow-low_kraken2.sh
- pantax-eval/base_tasks_multi_benchmark/kraken2/strain_level_work/strain_level_simlow-sub0.001_kraken2.sh
- pantax-eval/base_tasks_multi_benchmark/kraken2/strain_level_work/strain_level_simlow-sub0.01_kraken2.sh
- pantax-eval/base_tasks_multi_benchmark/kraken2/strain_level_work/strain_level_simlow-sub0.01_kraken2_ngs.sh
- pantax-eval/base_tasks_multi_benchmark/kraken2/strain_level_work/strain_level_simlow-subsample0.1_kraken2.sh
- pantax-eval/base_tasks_multi_benchmark/kraken2/strain_level_work/strain_level_simlow-subsample0.2_kraken2.sh
- pantax-eval/base_tasks_multi_benchmark/kraken2/strain_level_work/strain_level_simlow-subsample0.5_kraken2.sh
- pantax-eval/base_tasks_multi_benchmark/kraken2/zymo1_strain_level_work
- pantax-eval/base_tasks_multi_benchmark/kraken2/zymo1_strain_level_work/zymo1_strain_level_kraken2.sh
- pantax-eval/base_tasks_multi_benchmark/kraken2/zymo1_strain_level_work/zymo1_strain_level_zymo1_kraken2.sh
- pantax-eval/base_tasks_multi_benchmark/kraken2/zymo1_strain_level_work/zymo1_strain_level_zymo1_log_kraken2.sh
- pantax-eval/base_tasks_multi_benchmark/metamaps
- pantax-eval/base_tasks_multi_benchmark/metamaps/gtdb_strain_level_work
- pantax-eval/base_tasks_multi_benchmark/metamaps/gtdb_strain_level_work/gtdb_strain_level_simhigh-gtdb-mut0.01_metamaps.sh
- pantax-eval/base_tasks_multi_benchmark/metamaps/gtdb_strain_level_work/gtdb_strain_level_simhigh-gtdb_metamaps.sh
- pantax-eval/base_tasks_multi_benchmark/metamaps/gtdb_strain_level_work/gtdb_strain_level_simhigh-gtdb_metamaps_hifi.sh
- pantax-eval/base_tasks_multi_benchmark/metamaps/gtdb_strain_level_work/gtdb_strain_level_simlow-gtdb-mut0.01_metamaps.sh
- pantax-eval/base_tasks_multi_benchmark/metamaps/gtdb_strain_level_work/gtdb_strain_level_simlow-gtdb_metamaps.sh
- pantax-eval/base_tasks_multi_benchmark/metamaps/human_gut_strain_level_work2
- pantax-eval/base_tasks_multi_benchmark/metamaps/human_gut_strain_level_work2/human_gut_strain_level_healthy_metamaps.sh
- pantax-eval/base_tasks_multi_benchmark/metamaps/human_gut_strain_level_work2/human_gut_strain_level_omnivorous_metamaps.sh
- pantax-eval/base_tasks_multi_benchmark/metamaps/strain_level_work
- pantax-eval/base_tasks_multi_benchmark/metamaps/strain_level_work/strain_level_metamaps.sh
- pantax-eval/base_tasks_multi_benchmark/metamaps/strain_level_work/strain_level_simhigh-sub0.001_metamaps.sh
- pantax-eval/base_tasks_multi_benchmark/metamaps/strain_level_work/strain_level_simhigh-sub0.01_metamaps.sh
- pantax-eval/base_tasks_multi_benchmark/metamaps/strain_level_work/strain_level_simlow-sub0.001_metamaps.sh
- pantax-eval/base_tasks_multi_benchmark/metamaps/strain_level_work/strain_level_simlow-sub0.01_metamaps.sh
- pantax-eval/base_tasks_multi_benchmark/metamaps/strain_level_work/strain_level_simlow-subsample0.1_metamaps.sh
- pantax-eval/base_tasks_multi_benchmark/metamaps/strain_level_work/strain_level_simlow-subsample0.2_metamaps.sh
- pantax-eval/base_tasks_multi_benchmark/metamaps/strain_level_work/strain_level_simlow-subsample0.5_metamaps.sh
- pantax-eval/base_tasks_multi_benchmark/metamaps/strain_level_work/test.sh
- pantax-eval/base_tasks_multi_benchmark/metamaps/zymo1_strain_level_work
- pantax-eval/base_tasks_multi_benchmark/metamaps/zymo1_strain_level_work/zymo1_strain_level_metamaps.sh
- pantax-eval/base_tasks_multi_benchmark/metamaps/zymo1_strain_level_work/zymo1_strain_level_zymo1_log_metamaps.sh
- pantax-eval/base_tasks_multi_benchmark/metamaps/zymo1_strain_level_work/zymo1_strain_level_zymo1_metamaps.sh
- pantax-eval/base_tasks_multi_benchmark/pantax
- pantax-eval/base_tasks_multi_benchmark/pantax/gtdb_strain_level_work2
- pantax-eval/base_tasks_multi_benchmark/pantax/gtdb_strain_level_work2/gtdb_strain_level_simhigh-gtdb-mut0.01_pantax_mode1.sh
- pantax-eval/base_tasks_multi_benchmark/pantax/gtdb_strain_level_work2/gtdb_strain_level_simhigh-gtdb_pantax_mode1.sh
- pantax-eval/base_tasks_multi_benchmark/pantax/gtdb_strain_level_work2/gtdb_strain_level_simlow-gtdb-mut0.01_pantax_mode1.sh
- pantax-eval/base_tasks_multi_benchmark/pantax/gtdb_strain_level_work2/gtdb_strain_level_simlow-gtdb_pantax_mode1.sh
- pantax-eval/base_tasks_multi_benchmark/pantax/human_gut_strain_level_work2
- pantax-eval/base_tasks_multi_benchmark/pantax/human_gut_strain_level_work2/human_gut_strain_level_healthy_pantax_mode0.sh
- pantax-eval/base_tasks_multi_benchmark/pantax/human_gut_strain_level_work2/human_gut_strain_level_healthy_pantax_mode1.sh
- pantax-eval/base_tasks_multi_benchmark/pantax/human_gut_strain_level_work2/human_gut_strain_level_omnivorous_pantax_mode0.sh
- pantax-eval/base_tasks_multi_benchmark/pantax/human_gut_strain_level_work2/human_gut_strain_level_omnivorous_pantax_mode1.sh
- pantax-eval/base_tasks_multi_benchmark/pantax/human_gut_strain_level_work2/human_gut_strain_level_pd_pantax_mode0.sh
- pantax-eval/base_tasks_multi_benchmark/pantax/human_gut_strain_level_work2/human_gut_strain_level_pd_pantax_mode1.sh
- pantax-eval/base_tasks_multi_benchmark/pantax/strain_level_work2
- pantax-eval/base_tasks_multi_benchmark/pantax/strain_level_work2/strain_level_simhigh-sub0.001_pantax_mode0.sh
- pantax-eval/base_tasks_multi_benchmark/pantax/strain_level_work2/strain_level_simhigh-sub0.001_pantax_mode1.sh
- pantax-eval/base_tasks_multi_benchmark/pantax/strain_level_work2/strain_level_simhigh-sub0.01_pantax_mode0.sh
- pantax-eval/base_tasks_multi_benchmark/pantax/strain_level_work2/strain_level_simhigh-sub0.01_pantax_mode1.sh
- pantax-eval/base_tasks_multi_benchmark/pantax/strain_level_work2/strain_level_simhigh1000_pantax_mode0.sh
- pantax-eval/base_tasks_multi_benchmark/pantax/strain_level_work2/strain_level_simhigh1000_pantax_mode1.sh
- pantax-eval/base_tasks_multi_benchmark/pantax/strain_level_work2/strain_level_simhigh2000_pantax_mode0.sh
- pantax-eval/base_tasks_multi_benchmark/pantax/strain_level_work2/strain_level_simhigh2000_pantax_mode1.sh
- pantax-eval/base_tasks_multi_benchmark/pantax/strain_level_work2/strain_level_simhigh3000_pantax_mode0.sh
- pantax-eval/base_tasks_multi_benchmark/pantax/strain_level_work2/strain_level_simhigh3000_pantax_mode1.sh
- pantax-eval/base_tasks_multi_benchmark/pantax/strain_level_work2/strain_level_simhigh4000_pantax_mode0.sh
- pantax-eval/base_tasks_multi_benchmark/pantax/strain_level_work2/strain_level_simhigh4000_pantax_mode1.sh
- pantax-eval/base_tasks_multi_benchmark/pantax/strain_level_work2/strain_level_simhigh_pantax_mode0.sh
- pantax-eval/base_tasks_multi_benchmark/pantax/strain_level_work2/strain_level_simhigh_pantax_mode1.sh
- pantax-eval/base_tasks_multi_benchmark/pantax/strain_level_work2/strain_level_simlow-sub0.001_pantax_mode0.sh
- pantax-eval/base_tasks_multi_benchmark/pantax/strain_level_work2/strain_level_simlow-sub0.001_pantax_mode1.sh
- pantax-eval/base_tasks_multi_benchmark/pantax/strain_level_work2/strain_level_simlow-sub0.01_pantax_mode0.sh
- pantax-eval/base_tasks_multi_benchmark/pantax/strain_level_work2/strain_level_simlow-sub0.01_pantax_mode1.sh
- pantax-eval/base_tasks_multi_benchmark/pantax/strain_level_work2/strain_level_simlow-subsample0.2_pantax_mode0.sh
- pantax-eval/base_tasks_multi_benchmark/pantax/strain_level_work2/strain_level_simlow-subsample0.2_pantax_mode1.sh
- pantax-eval/base_tasks_multi_benchmark/pantax/strain_level_work2/strain_level_simlow-subsample0.5_pantax_mode0.sh
- pantax-eval/base_tasks_multi_benchmark/pantax/strain_level_work2/strain_level_simlow-subsample0.5_pantax_mode1.sh
- pantax-eval/base_tasks_multi_benchmark/pantax/strain_level_work2/strain_level_simlow_pantax.sh
- pantax-eval/base_tasks_multi_benchmark/pantax/strain_level_work2/strain_level_simlow_pantax_mode0.sh
- pantax-eval/base_tasks_multi_benchmark/pantax/strain_level_work2/strain_level_simlow_pantax_mode1.sh
- pantax-eval/base_tasks_multi_benchmark/pantax/zymo1_strain_level_work2
- pantax-eval/base_tasks_multi_benchmark/pantax/zymo1_strain_level_work2/zymo1_strain_level_zymo1-log-sub2_pantax_mode0.sh
- pantax-eval/base_tasks_multi_benchmark/pantax/zymo1_strain_level_work2/zymo1_strain_level_zymo1-log-sub2_pantax_mode1.sh
- pantax-eval/base_tasks_multi_benchmark/pantax/zymo1_strain_level_work2/zymo1_strain_level_zymo1-log-sub3_pantax_mode0.sh
- pantax-eval/base_tasks_multi_benchmark/pantax/zymo1_strain_level_work2/zymo1_strain_level_zymo1-log-sub3_pantax_mode1.sh
- pantax-eval/base_tasks_multi_benchmark/pantax/zymo1_strain_level_work2/zymo1_strain_level_zymo1-log-sub_pantax_mode0.sh
- pantax-eval/base_tasks_multi_benchmark/pantax/zymo1_strain_level_work2/zymo1_strain_level_zymo1-log-sub_pantax_mode1.sh
- pantax-eval/base_tasks_multi_benchmark/pantax/zymo1_strain_level_work2/zymo1_strain_level_zymo1-log_pantax_mode0.sh
- pantax-eval/base_tasks_multi_benchmark/pantax/zymo1_strain_level_work2/zymo1_strain_level_zymo1-log_pantax_mode1.sh
- pantax-eval/base_tasks_multi_benchmark/pantax/zymo1_strain_level_work2/zymo1_strain_level_zymo1_pantax_mode0.sh
- pantax-eval/base_tasks_multi_benchmark/pantax/zymo1_strain_level_work2/zymo1_strain_level_zymo1_pantax_mode1.sh
- pantax-eval/base_tasks_multi_benchmark/sylph
- pantax-eval/base_tasks_multi_benchmark/sylph/strain_level_work
- pantax-eval/base_tasks_multi_benchmark/sylph/strain_level_work/strain_level_simlow-low_sylph.sh
- pantax-eval/base_tasks_multi_benchmark/sylph/strain_level_work/strain_level_simlow-sub0.001_sylph.sh
- pantax-eval/base_tasks_multi_benchmark/sylph/strain_level_work/strain_level_simlow-sub0.01_sylph.sh
- pantax-eval/base_tasks_multi_benchmark/sylph/strain_level_work/strain_level_sylph.sh
- pantax-eval/base_tasks_multi_benchmark/sylph/strain_level_work/strain_sylph.sh
- pantax-eval/base_tasks_multi_benchmark/sylph/zymo1_strain_level_work
- pantax-eval/base_tasks_multi_benchmark/sylph/zymo1_strain_level_work/zymo1_strain_level_zymo1_log_sylph.sh
- pantax-eval/base_tasks_multi_benchmark/sylph/zymo1_strain_level_work/zymo1_strain_level_zymo1_sylph.sh
- pantax-eval/base_tasks_single_benchmark
- pantax-eval/base_tasks_single_benchmark/real_datasets_ses
- pantax-eval/base_tasks_single_benchmark/real_datasets_ses/pantax
- pantax-eval/base_tasks_single_benchmark/real_datasets_ses/pantax/get_filter_genomes_info.py
- pantax-eval/base_tasks_single_benchmark/real_datasets_ses/pantax/work_v2.sh
- pantax-eval/base_tasks_single_benchmark/real_datasets_ses/strainest
- pantax-eval/base_tasks_single_benchmark/real_datasets_ses/strainest/strainest_work.sh
- pantax-eval/base_tasks_single_benchmark/real_datasets_ses/strainest/work.sh
- pantax-eval/base_tasks_single_benchmark/real_datasets_ses/strainge
- pantax-eval/base_tasks_single_benchmark/real_datasets_ses/strainge/straingst_work.sh
- pantax-eval/base_tasks_single_benchmark/real_datasets_ses/strainge/work.sh
- pantax-eval/base_tasks_single_benchmark/real_datasets_ses/strainscan
- pantax-eval/base_tasks_single_benchmark/real_datasets_ses/strainscan/work.sh
- pantax-eval/base_tasks_single_benchmark/simulated_datasets_ses
- pantax-eval/base_tasks_single_benchmark/simulated_datasets_ses/pantax
- pantax-eval/base_tasks_single_benchmark/simulated_datasets_ses/pantax/pantax_work_dst3.sh
- pantax-eval/base_tasks_single_benchmark/simulated_datasets_ses/strainest
- pantax-eval/base_tasks_single_benchmark/simulated_datasets_ses/strainest/strainest_work.sh
- pantax-eval/base_tasks_single_benchmark/simulated_datasets_ses/strainest/strainest_work_dst3.sh
- pantax-eval/base_tasks_single_benchmark/simulated_datasets_ses/strainge
- pantax-eval/base_tasks_single_benchmark/simulated_datasets_ses/strainge/straingst_work.sh
- pantax-eval/base_tasks_single_benchmark/simulated_datasets_ses/strainge/straingst_work_dst3.sh
- pantax-eval/base_tasks_single_benchmark/simulated_datasets_ses/strainscan
- pantax-eval/base_tasks_single_benchmark/simulated_datasets_ses/strainscan/strainscan_work_dst3.sh
- pantax-eval/benchmark2
- pantax-eval/benchmark2/pantax
- pantax-eval/benchmark2/pantax/pantax_work_dst.sh
- pantax-eval/benchmark5
- pantax-eval/benchmark5/flye
- pantax-eval/benchmark5/flye/strain_level_work
- pantax-eval/benchmark5/flye/strain_level_work/strain_level_simhigh-sub0.01_flye.sh
- pantax-eval/benchmark5/flye/strain_level_work/strain_level_simhigh_flye.sh
- pantax-eval/benchmark5/flye/strain_level_work/strain_level_simlow_flye.sh
- pantax-eval/benchmark5/flye/zymo1_strain_level_work
- pantax-eval/benchmark5/flye/zymo1_strain_level_work/zymo1_strain_level_zymo1_flye.sh
- pantax-eval/benchmark5/hifiasm
- pantax-eval/benchmark5/hifiasm/strain_level_work
[truncated: 488 more entries]
