# Supplementary material for: Strain-level metagenomic profiling using pangenome graphs with PanTax
Source: Genome Res. 2026 Feb;36(2):405–20. doi: 10.1101/gr.280858.125 (PMC12863173; doi:10.1101/gr.280858.125)
Supplement: Supplement 5 [file Supplemental_Code.tar.gz.zip › pantax/pantaxr/build.rs]

fn main() {
    // // Link to libdeflate
    // println!("cargo:rustc-link-lib=deflate");

    if let Ok(prefix) = std::env::var("CONDA_PREFIX") {
        println!("cargo:rustc-link-search=native={}/lib", prefix);
        println!("cargo:rustc-link-arg=-Wl,-rpath,{}/lib", prefix);
    }
}
