# Supplementary material for: Strain-level metagenomic profiling using pangenome graphs with PanTax
Source: Genome Res. 2026 Feb;36(2):405–20. doi: 10.1101/gr.280858.125 (PMC12863173; doi:10.1101/gr.280858.125)
Supplement: Supplement 5 [file Supplemental_Code.tar.gz.zip › pantax/pantaxr/src/consts.rs]

// glpk
// https://github.com/firedrakeproject/glpk/blob/master/src/glpk.h
pub const GLP_MIN: i32 = 1;
pub const GLP_MAX: i32 = 2;

pub const GLP_FR: i32 = 1;  // Free variable
pub const GLP_LO: i32 = 2;  // Variable with lower bound
pub const GLP_UP: i32 = 3;  // Variable with upper bound
pub const GLP_DB: i32 = 4;  // Double bounded variable
pub const GLP_FX: i32 = 5;  // Fixed variable

pub const GLP_CV: i32 = 1;  // Continuous variable
pub const GLP_IV: i32 = 2;  // Integer variable
pub const GLP_BV: i32 = 3;  // Binary variable

pub const GLP_ON: i32 = 1;
pub const GLP_OFF: i32 = 0;
