# Supplementary material for: Strain-level metagenomic profiling using pangenome graphs with PanTax
Source: Genome Res. 2026 Feb;36(2):405–20. doi: 10.1101/gr.280858.125 (PMC12863173; doi:10.1101/gr.280858.125)
Supplement: Supplement 5 [file Supplemental_Code.tar.gz.zip › pantax/pantaxr/src/lib.rs]

pub mod cmdline
pub mod fastixe
pub mod rcls
pub mod profile
pub mod stat
pub mod zip
pub mod sort_range
pub mod gaf_filter
pub mod build_eq1
pub mod clog
pub mod error
pub mod consts
extern crate cbc_src
