# Supplementary material for: Strain-level metagenomic profiling using pangenome graphs with PanTax
Source: Genome Res. 2026 Feb;36(2):405–20. doi: 10.1101/gr.280858.125 (PMC12863173; doi:10.1101/gr.280858.125)
Supplement: Supplement 5 [file Supplemental_Code.tar.gz.zip › pantax/pantaxr/src/main.rs]

use pantaxr::cmdline::*;
use pantaxr::fastixe;
use pantaxr::rcls;
use pantaxr::profile;
use pantaxr::stat;
use pantaxr::zip;
use pantaxr::sort_range;
use pantaxr::gaf_filter;
use pantaxr::build_eq1;
use clap::Parser;

fn main() -> Result<(), Box<dyn std::error::Error>> {
    let cli = Cli::parse();
    match cli.mode {
        Mode::Profile(profile_args) => profile::profile(profile_args),
        Mode::Fastixe(fastixe_args) => fastixe::fastixe(fastixe_args),
        Mode::Rcls(rcls_args) => rcls::rcls(rcls_args),
        Mode::Stat(stat_args) => stat::stat(stat_args),
        Mode::Zip(zip_args) => zip::zip(zip_args),
        Mode::Range(sort_range_args) => sort_range::sort_range(sort_range_args),
        Mode::Filter(gaf_filter_args) => gaf_filter::gaf_filter(gaf_filter_args),
        Mode::Build(build_eq_args) => build_eq1::build(build_eq_args),
    }

}
