# Supplementary material for: Strain-level metagenomic profiling using pangenome graphs with PanTax
Source: Genome Res. 2026 Feb;36(2):405–20. doi: 10.1101/gr.280858.125 (PMC12863173; doi:10.1101/gr.280858.125)
Supplement: Supplement 5 [file Supplemental_Code.tar.gz.zip › pantax-eval/base_tasks_multi_benchmark/bracken/zymo1_strain_level_work/zymo1_strain_level_zymo1_bracken.sh]

set -e
kraken2="bracken"
tool_name="bracken"
threads=64

###### zymo1 ngs
# para
wd=/home/work/wenhai/metaprofiling/bacteria_refgenome_NCBIdata/alternative_methods_0208_auto
scripts_dir=/home/work/wenhai/metaprofiling/bacteria_refgenome_NCBIdata/scripts
dataset=zymo1
data_type=8
read_type=short
samplesID=ngs
profile_level=strain_level
read=/home/work/wenhai/dataset/zymo/illumina/zymo_illumina_rename.fq
read1=/home/work/wenhai/dataset/zymo/illumina/ERR2984773_1.fastq
read2=/home/work/wenhai/dataset/zymo/illumina/ERR2984773_2.fastq
camisim_reads_mapping_path=None
true_abund=/home/work/wenhai/dataset/zymo/strain_abundance.txt
read_length=151
genome_length=-
genomes_length_for_strains=/home/work/wenhai/PanTax/data_preprocessing/genome_statics.txt
database_genomes_info=/home/work/wenhai/metaprofiling/bacteria_refgenome_NCBIdata/multi_species_single_strain_zymo/genomes_info_sample.txt
db='-'
designated_genomes_info='-'
db=/home/work/wenhai/metaprofiling/bacteria_refgenome_NCBIdata/alternative_methods/kraken2/zymo1_strain/kraken2_db
database_genomes_info=/home/work/wenhai/metaprofiling/bacteria_refgenome_NCBIdata/multi_species_single_strain_zymo/genomes_info_sample.txt
tax2genome=/home/work/wenhai/metaprofiling/bacteria_refgenome_NCBIdata/scripts/data/zymo1_strain_taxid.tsv
extra_strain_profiling_paras=''
version=1
graph_parsing_format=None
is_debug=false
# dir
echo "###########################################################################################"
echo "Running $tool_name..."
mkdir -p $wd/$tool_name/$profile_level && cd $wd/$tool_name/$profile_level
mkdir -p $wd/$tool_name/$profile_level/$dataset/$samplesID && cd $wd/$tool_name/$profile_level/$dataset/$samplesID

# short
if [ ! -f bracken_query_report ]; then
    if [ $profile_level == "strain_level" ]; then
        /usr/bin/time -v -o query_time.log bracken -d $db -i $wd/kraken2/$profile_level/$dataset/$samplesID/kraken2_query_report -o bracken_query_report -r $read_length -l S1
    fi
fi
if [ ! -f "evaluation_report.txt" ]; then
    python $scripts_dir/time_process.py query_time.log > time_evaluation.txt
    # not yet test, maybe can't work at species level
    if [ $profile_level == "species_level" ]; then
        python $scripts_dir/species_metrics_eval.py -i - -t $tool_name -rt $read_type -s $samplesID -dt $data_type -pa ${tool_name}_abundance.txt -ta $true_abund -m $camisim_reads_mapping_path
        python $scripts_dir/species_metrics_eval.py -i - -t $tool_name -rt $read_type -s $samplesID -dt $data_type -pa ${tool_name}_abundance.txt -ta $true_abund -m $camisim_reads_mapping_path -e 0
    elif [ $profile_level == "strain_level" ] || [ $profile_level == "zymo1_strain_level" ]; then
        python $scripts_dir/bracken_strain_abundance_est.py bracken_query_report $genomes_length_for_strains $read_length $tax2genome
        python $scripts_dir/strain_evaluation.py strain_abundance.txt $tool_name $data_type $true_abund $database_genomes_info > evaluation_report.txt
    fi
fi

#--------------------------------------------------------------------------------------------------------------------------------------------------------------------------------------------------------#
