# Supplementary material for: Strain-level metagenomic profiling using pangenome graphs with PanTax
Source: Genome Res. 2026 Feb;36(2):405–20. doi: 10.1101/gr.280858.125 (PMC12863173; doi:10.1101/gr.280858.125)
Supplement: Supplement 5 [file Supplemental_Code.tar.gz.zip › pantax-eval/base_tasks_multi_benchmark/ganon/gtdb_strain_level_work/gtdb_strain_level_simlow-gtdb_ganon.sh]

set -e
ganon="ganon"
tool_name="ganon"
threads=64

###### simlow-gtdb ngs
# para
wd=/home/work/wenhai/metaprofiling/bacteria_refgenome_NCBIdata/alternative_methods_0208_auto
scripts_dir=/home/work/wenhai/metaprofiling/bacteria_refgenome_NCBIdata/scripts
dataset=simlow-gtdb
data_type=30
read_type=short
samplesID=ngs
profile_level=strain_level
read=/home/work/wenhai/simulate_genome_data/PanTax_GTDB_1w/simlow/ngs/simlow_ngs/2025.01.20_01.11.15_sample_0/reads/anonymous_reads.fq.gz
read1=/home/work/wenhai/simulate_genome_data/PanTax_GTDB_1w/simlow/ngs/simlow_ngs/2025.01.20_01.11.15_sample_0/reads/read1.fq
read2=/home/work/wenhai/simulate_genome_data/PanTax_GTDB_1w/simlow/ngs/simlow_ngs/2025.01.20_01.11.15_sample_0/reads/read2.fq
camisim_reads_mapping_path=None
true_abund=/home/work/wenhai/simulate_genome_data/PanTax_GTDB_1w/prepare/simlow/distribution.txt
read_length=150
genome_length=-
genomes_length_for_strains=/home/work/wenhai/PanTax/data_preprocessing/genome_statics.txt
database_genomes_info=/home/work/wenhai/metaprofiling/bacteria_GTDB/data/genomes_info.txt
db='-'
designated_genomes_info='-'
db=/home/work/wenhai/metaprofiling/bacteria_refgenome_NCBIdata/alternative_methods/ganon/gtdb100/ganon_db
database_genomes_info=/home/work/wenhai/metaprofiling/bacteria_GTDB/data/genomes_info.txt
# dir
echo "###########################################################################################"
echo "Running $tool_name..."
mkdir -p $wd/$tool_name/$profile_level && cd $wd/$tool_name/$profile_level
mkdir -p $wd/$tool_name/$profile_level/$dataset/$samplesID && cd $wd/$tool_name/$profile_level/$dataset/$samplesID

# short
if [ ! -f results.rep ]; then
    /usr/bin/time -v -o query_time.log $ganon classify --db-prefix $db --paired-reads $read1 $read2 --output-prefix results --report-type abundance -t $threads || true
fi
if [ -f results.all ] && [ ! -s results.all ]; then
    echo "all reads unclassified"
elif [ ! -f "evaluation_report.txt" ]; then
    $ganon report -i results.rep --db-prefix $db --output-prefix tax_profile --report-type abundance -r all
    python $scripts_dir/time_process.py query_time.log > time_evaluation.txt
    if [ $profile_level == "strain_level" ]; then
        python $scripts_dir/ganon_strain_process.py tax_profile.tre $designated_genomes_info
        python $scripts_dir/strain_evaluation.py strain_abundance.txt $tool_name $data_type $true_abund $database_genomes_info > evaluation_report.txt
    fi
fi

#--------------------------------------------------------------------------------------------------------------------------------------------------------------------------------------------------------#
###### simlow-gtdb hifi
# para
wd=/home/work/wenhai/metaprofiling/bacteria_refgenome_NCBIdata/alternative_methods_0208_auto
scripts_dir=/home/work/wenhai/metaprofiling/bacteria_refgenome_NCBIdata/scripts
dataset=simlow-gtdb
data_type=30
read_type=long
samplesID=hifi
profile_level=strain_level
read=/home/work/wenhai/simulate_genome_data/PanTax_GTDB_1w/simlow/hifi/simlow_hifi/2025.01.20_01.11.45_sample_0/reads/anonymous_reads.fq.gz
read1=-
read2=-
camisim_reads_mapping_path=None
true_abund=/home/work/wenhai/simulate_genome_data/PanTax_GTDB_1w/prepare/simlow/distribution.txt
read_length=None
genome_length=/home/work/wenhai/metaprofiling/bacteria_refgenome_NCBIdata/long_alternative_methods/evaluation_scripts/genome_length.txt
genomes_length_for_strains=/home/work/wenhai/PanTax/data_preprocessing/genome_statics.txt
database_genomes_info=/home/work/wenhai/metaprofiling/bacteria_GTDB/data/genomes_info.txt
db='-'
designated_genomes_info='-'
db=/home/work/wenhai/metaprofiling/bacteria_refgenome_NCBIdata/alternative_methods/ganon/gtdb100/ganon_db
database_genomes_info=/home/work/wenhai/metaprofiling/bacteria_GTDB/data/genomes_info.txt
# dir
echo "###########################################################################################"
echo "Running $tool_name..."
mkdir -p $wd/$tool_name/$profile_level && cd $wd/$tool_name/$profile_level
mkdir -p $wd/$tool_name/$profile_level/$dataset/$samplesID && cd $wd/$tool_name/$profile_level/$dataset/$samplesID

# long
if [ ! -f results.rep ]; then
    /usr/bin/time -v -o query_time.log $ganon classify --db-prefix $db -s $read --output-prefix results --report-type abundance -t $threads || true
fi
if [ -f results.all ] && [ ! -s results.all ]; then
    echo "all reads unclassified"
elif [ ! -f "evaluation_report.txt" ]; then
    $ganon report -i results.rep --db-prefix $db --output-prefix tax_profile --report-type abundance -r all
    python $scripts_dir/time_process.py query_time.log > time_evaluation.txt
    if [ $profile_level == "strain_level" ]; then
        if [ $read_length == "None" ]; then
            python $scripts_dir/get_read_len.py -fq $read -s long
            read_length=long_read_length.txt
        fi
        python $scripts_dir/ganon_strain_process.py tax_profile.tre $designated_genomes_info
        python $scripts_dir/strain_evaluation.py strain_abundance.txt $tool_name $data_type $true_abund $database_genomes_info > evaluation_report.txt
    fi
fi
#--------------------------------------------------------------------------------------------------------------------------------------------------------------------------------------------------------#
###### simlow-gtdb ontR9
# para
wd=/home/work/wenhai/metaprofiling/bacteria_refgenome_NCBIdata/alternative_methods_0208_auto
scripts_dir=/home/work/wenhai/metaprofiling/bacteria_refgenome_NCBIdata/scripts
dataset=simlow-gtdb
data_type=30
read_type=long
samplesID=ontR9
profile_level=strain_level
read=/home/work/wenhai/simulate_genome_data/PanTax_GTDB_1w/simlow/ontR941/simlow_ontR941/2025.01.21_15.37.49_sample_0/reads/anonymous_reads.fq.gz
read1=-
read2=-
camisim_reads_mapping_path=None
true_abund=/home/work/wenhai/simulate_genome_data/PanTax_GTDB_1w/prepare/simlow/distribution.txt
read_length=None
genome_length=/home/work/wenhai/metaprofiling/bacteria_refgenome_NCBIdata/long_alternative_methods/evaluation_scripts/genome_length.txt
genomes_length_for_strains=/home/work/wenhai/PanTax/data_preprocessing/genome_statics.txt
database_genomes_info=/home/work/wenhai/metaprofiling/bacteria_GTDB/data/genomes_info.txt
db='-'
designated_genomes_info='-'
db=/home/work/wenhai/metaprofiling/bacteria_refgenome_NCBIdata/alternative_methods/ganon/gtdb100/ganon_db
database_genomes_info=/home/work/wenhai/metaprofiling/bacteria_GTDB/data/genomes_info.txt
# dir
echo "###########################################################################################"
echo "Running $tool_name..."
mkdir -p $wd/$tool_name/$profile_level && cd $wd/$tool_name/$profile_level
mkdir -p $wd/$tool_name/$profile_level/$dataset/$samplesID && cd $wd/$tool_name/$profile_level/$dataset/$samplesID

# long
if [ ! -f results.rep ]; then
    /usr/bin/time -v -o query_time.log $ganon classify --db-prefix $db -s $read --output-prefix results --report-type abundance -t $threads || true
fi
if [ -f results.all ] && [ ! -s results.all ]; then
    echo "all reads unclassified"
elif [ ! -f "evaluation_report.txt" ]; then
    $ganon report -i results.rep --db-prefix $db --output-prefix tax_profile --report-type abundance -r all
    python $scripts_dir/time_process.py query_time.log > time_evaluation.txt
    if [ $profile_level == "strain_level" ]; then
        if [ $read_length == "None" ]; then
            python $scripts_dir/get_read_len.py -fq $read -s long
            read_length=long_read_length.txt
        fi
        python $scripts_dir/ganon_strain_process.py tax_profile.tre $designated_genomes_info
        python $scripts_dir/strain_evaluation.py strain_abundance.txt $tool_name $data_type $true_abund $database_genomes_info > evaluation_report.txt
    fi
fi
#--------------------------------------------------------------------------------------------------------------------------------------------------------------------------------------------------------#
###### simlow-gtdb ontR10
# para
wd=/home/work/wenhai/metaprofiling/bacteria_refgenome_NCBIdata/alternative_methods_0208_auto
scripts_dir=/home/work/wenhai/metaprofiling/bacteria_refgenome_NCBIdata/scripts
dataset=simlow-gtdb
data_type=30
read_type=long
samplesID=ontR10
profile_level=strain_level
read=/home/work/wenhai/simulate_genome_data/PanTax_GTDB_1w/simlow/ontR104/simlow_ontR104/2025.01.20_21.47.25_sample_0/reads/anonymous_reads.fq.gz
read1=-
read2=-
camisim_reads_mapping_path=None
true_abund=/home/work/wenhai/simulate_genome_data/PanTax_GTDB_1w/prepare/simlow/distribution.txt
read_length=None
genome_length=/home/work/wenhai/metaprofiling/bacteria_refgenome_NCBIdata/long_alternative_methods/evaluation_scripts/genome_length.txt
genomes_length_for_strains=/home/work/wenhai/PanTax/data_preprocessing/genome_statics.txt
database_genomes_info=/home/work/wenhai/metaprofiling/bacteria_GTDB/data/genomes_info.txt
db='-'
designated_genomes_info='-'
db=/home/work/wenhai/metaprofiling/bacteria_refgenome_NCBIdata/alternative_methods/ganon/gtdb100/ganon_db
database_genomes_info=/home/work/wenhai/metaprofiling/bacteria_GTDB/data/genomes_info.txt
# dir
echo "###########################################################################################"
echo "Running $tool_name..."
mkdir -p $wd/$tool_name/$profile_level && cd $wd/$tool_name/$profile_level
mkdir -p $wd/$tool_name/$profile_level/$dataset/$samplesID && cd $wd/$tool_name/$profile_level/$dataset/$samplesID

# long
if [ ! -f results.rep ]; then
    /usr/bin/time -v -o query_time.log $ganon classify --db-prefix $db -s $read --output-prefix results --report-type abundance -t $threads || true
fi
if [ -f results.all ] && [ ! -s results.all ]; then
    echo "all reads unclassified"
elif [ ! -f "evaluation_report.txt" ]; then
    $ganon report -i results.rep --db-prefix $db --output-prefix tax_profile --report-type abundance -r all
    python $scripts_dir/time_process.py query_time.log > time_evaluation.txt
    if [ $profile_level == "strain_level" ]; then
        if [ $read_length == "None" ]; then
            python $scripts_dir/get_read_len.py -fq $read -s long
            read_length=long_read_length.txt
        fi
        python $scripts_dir/ganon_strain_process.py tax_profile.tre $designated_genomes_info
        python $scripts_dir/strain_evaluation.py strain_abundance.txt $tool_name $data_type $true_abund $database_genomes_info > evaluation_report.txt
    fi
fi
#--------------------------------------------------------------------------------------------------------------------------------------------------------------------------------------------------------#
###### simlow-gtdb clr
# para
wd=/home/work/wenhai/metaprofiling/bacteria_refgenome_NCBIdata/alternative_methods_0208_auto
scripts_dir=/home/work/wenhai/metaprofiling/bacteria_refgenome_NCBIdata/scripts
dataset=simlow-gtdb
data_type=30
read_type=long
samplesID=clr
profile_level=strain_level
read=/home/work/wenhai/simulate_genome_data/PanTax_GTDB_1w/simlow/clr/simlow_clr/2025.01.20_18.51.40_sample_0/reads/anonymous_reads.fq.gz
read1=-
read2=-
camisim_reads_mapping_path=None
true_abund=/home/work/wenhai/simulate_genome_data/PanTax_GTDB_1w/prepare/simlow/distribution.txt
read_length=None
genome_length=/home/work/wenhai/metaprofiling/bacteria_refgenome_NCBIdata/long_alternative_methods/evaluation_scripts/genome_length.txt
genomes_length_for_strains=/home/work/wenhai/PanTax/data_preprocessing/genome_statics.txt
database_genomes_info=/home/work/wenhai/metaprofiling/bacteria_GTDB/data/genomes_info.txt
db='-'
designated_genomes_info='-'
db=/home/work/wenhai/metaprofiling/bacteria_refgenome_NCBIdata/alternative_methods/ganon/gtdb100/ganon_db
database_genomes_info=/home/work/wenhai/metaprofiling/bacteria_GTDB/data/genomes_info.txt
# dir
echo "###########################################################################################"
echo "Running $tool_name..."
mkdir -p $wd/$tool_name/$profile_level && cd $wd/$tool_name/$profile_level
mkdir -p $wd/$tool_name/$profile_level/$dataset/$samplesID && cd $wd/$tool_name/$profile_level/$dataset/$samplesID

# long
if [ ! -f results.rep ]; then
    /usr/bin/time -v -o query_time.log $ganon classify --db-prefix $db -s $read --output-prefix results --report-type abundance -t $threads || true
fi
if [ -f results.all ] && [ ! -s results.all ]; then
    echo "all reads unclassified"
elif [ ! -f "evaluation_report.txt" ]; then
    $ganon report -i results.rep --db-prefix $db --output-prefix tax_profile --report-type abundance -r all
    python $scripts_dir/time_process.py query_time.log > time_evaluation.txt
    if [ $profile_level == "strain_level" ]; then
        if [ $read_length == "None" ]; then
            python $scripts_dir/get_read_len.py -fq $read -s long
            read_length=long_read_length.txt
        fi
        python $scripts_dir/ganon_strain_process.py tax_profile.tre $designated_genomes_info
        python $scripts_dir/strain_evaluation.py strain_abundance.txt $tool_name $data_type $true_abund $database_genomes_info > evaluation_report.txt
    fi
fi
#--------------------------------------------------------------------------------------------------------------------------------------------------------------------------------------------------------#
