# Supplementary material for: Strain-level metagenomic profiling using pangenome graphs with PanTax
Source: Genome Res. 2026 Feb;36(2):405–20. doi: 10.1101/gr.280858.125 (PMC12863173; doi:10.1101/gr.280858.125)
Supplement: Supplement 5 [file Supplemental_Code.tar.gz.zip › pantax-eval/base_tasks_multi_benchmark/kraken2/strain_level_work/strain_level_kraken2.sh]

set -e
kraken2="kraken2"
tool_name="kraken2"
threads=64

###### simlow ngs
# para
wd=/home/work/wenhai/metaprofiling/bacteria_refgenome_NCBIdata/alternative_methods_0208_auto
scripts_dir=/home/work/wenhai/metaprofiling/bacteria_refgenome_NCBIdata/scripts
dataset=simlow
data_type=30
read_type=short
samplesID=ngs
profile_level=strain_level
read=/home/work/wenhai/simulate_genome_data/PanTax/short_read/30_species/sim-30species-ngs/2024.02.02_23.36.27_sample_0/reads/anonymous_reads.fq.gz
read1=/home/work/wenhai/simulate_genome_data/PanTax/short_read/30_species/sim-30species-ngs/2024.02.02_23.36.27_sample_0/reads/read1.fq
read2=/home/work/wenhai/simulate_genome_data/PanTax/short_read/30_species/sim-30species-ngs/2024.02.02_23.36.27_sample_0/reads/read2.fq
camisim_reads_mapping_path=/home/work/wenhai/simulate_genome_data/PanTax/short_read/30_species/sim-30species-ngs/2024.02.02_23.36.27_sample_0/reads/reads_mapping.tsv
true_abund=/home/work/wenhai/simulate_genome_data/PanTax/short_read/30_species/sim-30species-ngs/distributions/distribution_0.txt
read_length=150
genome_length=-
genomes_length_for_strains=/home/work/wenhai/PanTax/data_preprocessing/genome_statics.txt
database_genomes_info=/home/work/wenhai/metaprofiling/bacteria_refgenome_NCBIdata/alternative_methods/13404_strain_genomes_info.txt
db=/home/work/wenhai/metaprofiling/bacteria_refgenome_NCBIdata/alternative_methods/kraken2/strain/kraken2_db
tax2genome=/home/work/wenhai/metaprofiling/bacteria_refgenome_NCBIdata/scripts/data/kraken2_strain_taxid.tsv
# dir
echo "###########################################################################################"
echo "Running $tool_name..."
mkdir -p $wd/$tool_name/$profile_level && cd $wd/$tool_name/$profile_level
mkdir -p $wd/$tool_name/$profile_level/$dataset/$samplesID && cd $wd/$tool_name/$profile_level/$dataset/$samplesID

# short
if [ ! -f kraken2_query_report ]; then
    /usr/bin/time -v -o query_time.log kraken2 --db $db --output kraken2_query_reads --report kraken2_query_report --threads $threads --paired $read1 $read2
fi
if [ ! -f "evaluation_report.txt" ]; then
    python $scripts_dir/time_process.py query_time.log > time_evaluation.txt
    # not yet test, maybe can't work at species level
    if [ $profile_level == "species_level" ]; then
        python $scripts_dir/species_metrics_eval.py -i - -t $tool_name -rt $read_type -s $samplesID -dt $data_type -pa ${tool_name}_abundance.txt -ta $true_abund -m $camisim_reads_mapping_path
        python $scripts_dir/species_metrics_eval.py -i - -t $tool_name -rt $read_type -s $samplesID -dt $data_type -pa ${tool_name}_abundance.txt -ta $true_abund -m $camisim_reads_mapping_path -e 0
    elif [ $profile_level == "strain_level" ] || [ $profile_level == "zymo1_strain_level" ]; then
        python $scripts_dir/kraken_format_strain_abundance_est.py kraken2_query_report kraken2_query_reads S1 $genomes_length_for_strains $tax2genome
        python $scripts_dir/strain_evaluation.py strain_abundance.txt $tool_name $data_type $true_abund $database_genomes_info > evaluation_report.txt
    fi
fi

#--------------------------------------------------------------------------------------------------------------------------------------------------------------------------------------------------------#
###### simlow hifi
# para
wd=/home/work/wenhai/metaprofiling/bacteria_refgenome_NCBIdata/alternative_methods_0208_auto
scripts_dir=/home/work/wenhai/metaprofiling/bacteria_refgenome_NCBIdata/scripts
dataset=simlow
data_type=30
read_type=long
samplesID=hifi
profile_level=strain_level
read=/home/work/wenhai/simulate_genome_data/PanTax/long_read/30_species/sim-30species-hifi-ge1/2024.02.02_23.37.51_sample_0/reads/anonymous_reads.fq.gz
read1=-
read2=-
camisim_reads_mapping_path=/home/work/wenhai/simulate_genome_data/PanTax/long_read/30_species/sim-30species-hifi-ge1/2024.02.02_23.37.51_sample_0/reads/reads_mapping.tsv.gz
true_abund=/home/work/wenhai/simulate_genome_data/PanTax/short_read/30_species/sim-30species-ngs/distributions/distribution_0.txt
read_length=/home/work/wenhai/metaprofiling/bacteria_refgenome_NCBIdata/long_alternative_methods/read_length/30species_hifi_read_length.txt
genome_length=/home/work/wenhai/metaprofiling/bacteria_refgenome_NCBIdata/long_alternative_methods/evaluation_scripts/genome_length.txt
genomes_length_for_strains=/home/work/wenhai/PanTax/data_preprocessing/genome_statics.txt
database_genomes_info=/home/work/wenhai/metaprofiling/bacteria_refgenome_NCBIdata/alternative_methods/13404_strain_genomes_info.txt
db=/home/work/wenhai/metaprofiling/bacteria_refgenome_NCBIdata/alternative_methods/kraken2/strain/kraken2_db
tax2genome=/home/work/wenhai/metaprofiling/bacteria_refgenome_NCBIdata/scripts/data/kraken2_strain_taxid.tsv
# dir
echo "###########################################################################################"
echo "Running $tool_name..."
mkdir -p $wd/$tool_name/$profile_level && cd $wd/$tool_name/$profile_level
mkdir -p $wd/$tool_name/$profile_level/$dataset/$samplesID && cd $wd/$tool_name/$profile_level/$dataset/$samplesID

# long
if [ ! -f kraken2_query_report ]; then
    /usr/bin/time -v -o query_time.log kraken2 --db $db --output kraken2_query_reads --report kraken2_query_report --threads $threads $read
fi
if [ ! -f "evaluation_report.txt" ]; then
    python $scripts_dir/time_process.py query_time.log > time_evaluation.txt
    # not yet test, maybe can't work at species level
    if [ $profile_level == "species_level" ]; then
        python $scripts_dir/species_metrics_eval.py -i - -t $tool_name -rt $read_type -s $samplesID -dt $data_type -pa ${tool_name}_abundance.txt -ta $true_abund -m $camisim_reads_mapping_path
        python $scripts_dir/species_metrics_eval.py -i - -t $tool_name -rt $read_type -s $samplesID -dt $data_type -pa ${tool_name}_abundance.txt -ta $true_abund -m $camisim_reads_mapping_path -e 0
    elif [ $profile_level == "strain_level" ] || [ $profile_level == "zymo1_strain_level" ]; then
        python $scripts_dir/kraken_format_strain_abundance_est.py kraken2_query_report kraken2_query_reads S1 $genomes_length_for_strains $tax2genome
        python $scripts_dir/strain_evaluation.py strain_abundance.txt $tool_name $data_type $true_abund $database_genomes_info > evaluation_report.txt
    fi
fi
#--------------------------------------------------------------------------------------------------------------------------------------------------------------------------------------------------------#
###### simlow ontR9
# para
wd=/home/work/wenhai/metaprofiling/bacteria_refgenome_NCBIdata/alternative_methods_0208_auto
scripts_dir=/home/work/wenhai/metaprofiling/bacteria_refgenome_NCBIdata/scripts
dataset=simlow
data_type=30
read_type=long
samplesID=ontR9
profile_level=strain_level
read=/home/work/wenhai/simulate_genome_data/PanTax/long_read/30_species/sim-30species-ontR941raw-ge1/2024.02.08_00.51.21_sample_0/reads/anonymous_reads.fq.gz
read1=-
read2=-
camisim_reads_mapping_path=/home/work/wenhai/simulate_genome_data/PanTax/long_read/30_species/sim-30species-ontR941raw-ge1/2024.02.08_00.51.21_sample_0/reads/reads_mapping.tsv.gz
true_abund=/home/work/wenhai/simulate_genome_data/PanTax/short_read/30_species/sim-30species-ngs/distributions/distribution_0.txt
read_length=/home/work/wenhai/metaprofiling/bacteria_refgenome_NCBIdata/long_alternative_methods/read_length/30species_ontR941_read_length.txt
genome_length=/home/work/wenhai/metaprofiling/bacteria_refgenome_NCBIdata/long_alternative_methods/evaluation_scripts/genome_length.txt
genomes_length_for_strains=/home/work/wenhai/PanTax/data_preprocessing/genome_statics.txt
database_genomes_info=/home/work/wenhai/metaprofiling/bacteria_refgenome_NCBIdata/alternative_methods/13404_strain_genomes_info.txt
db=/home/work/wenhai/metaprofiling/bacteria_refgenome_NCBIdata/alternative_methods/kraken2/strain/kraken2_db
tax2genome=/home/work/wenhai/metaprofiling/bacteria_refgenome_NCBIdata/scripts/data/kraken2_strain_taxid.tsv
# dir
echo "###########################################################################################"
echo "Running $tool_name..."
mkdir -p $wd/$tool_name/$profile_level && cd $wd/$tool_name/$profile_level
mkdir -p $wd/$tool_name/$profile_level/$dataset/$samplesID && cd $wd/$tool_name/$profile_level/$dataset/$samplesID

# long
if [ ! -f kraken2_query_report ]; then
    /usr/bin/time -v -o query_time.log kraken2 --db $db --output kraken2_query_reads --report kraken2_query_report --threads $threads $read
fi
if [ ! -f "evaluation_report.txt" ]; then
    python $scripts_dir/time_process.py query_time.log > time_evaluation.txt
    # not yet test, maybe can't work at species level
    if [ $profile_level == "species_level" ]; then
        python $scripts_dir/species_metrics_eval.py -i - -t $tool_name -rt $read_type -s $samplesID -dt $data_type -pa ${tool_name}_abundance.txt -ta $true_abund -m $camisim_reads_mapping_path
        python $scripts_dir/species_metrics_eval.py -i - -t $tool_name -rt $read_type -s $samplesID -dt $data_type -pa ${tool_name}_abundance.txt -ta $true_abund -m $camisim_reads_mapping_path -e 0
    elif [ $profile_level == "strain_level" ] || [ $profile_level == "zymo1_strain_level" ]; then
        python $scripts_dir/kraken_format_strain_abundance_est.py kraken2_query_report kraken2_query_reads S1 $genomes_length_for_strains $tax2genome
        python $scripts_dir/strain_evaluation.py strain_abundance.txt $tool_name $data_type $true_abund $database_genomes_info > evaluation_report.txt
    fi
fi
#--------------------------------------------------------------------------------------------------------------------------------------------------------------------------------------------------------#
###### simlow ontR10
# para
wd=/home/work/wenhai/metaprofiling/bacteria_refgenome_NCBIdata/alternative_methods_0208_auto
scripts_dir=/home/work/wenhai/metaprofiling/bacteria_refgenome_NCBIdata/scripts
dataset=simlow
data_type=30
read_type=long
samplesID=ontR10
profile_level=strain_level
read=/home/work/wenhai/simulate_genome_data/PanTax/long_read/30_species/sim-30species-ontR104raw-ge1/2024.02.03_00.36.03_sample_0/reads/anonymous_reads.fq.gz
read1=-
read2=-
camisim_reads_mapping_path=/home/work/wenhai/simulate_genome_data/PanTax/long_read/30_species/sim-30species-ontR104raw-ge1/2024.02.03_00.36.03_sample_0/reads/reads_mapping.tsv.gz
true_abund=/home/work/wenhai/simulate_genome_data/PanTax/short_read/30_species/sim-30species-ngs/distributions/distribution_0.txt
read_length=/home/work/wenhai/metaprofiling/bacteria_refgenome_NCBIdata/long_alternative_methods/read_length/30species_ontR104_read_length.txt
genome_length=/home/work/wenhai/metaprofiling/bacteria_refgenome_NCBIdata/long_alternative_methods/evaluation_scripts/genome_length.txt
genomes_length_for_strains=/home/work/wenhai/PanTax/data_preprocessing/genome_statics.txt
database_genomes_info=/home/work/wenhai/metaprofiling/bacteria_refgenome_NCBIdata/alternative_methods/13404_strain_genomes_info.txt
db=/home/work/wenhai/metaprofiling/bacteria_refgenome_NCBIdata/alternative_methods/kraken2/strain/kraken2_db
tax2genome=/home/work/wenhai/metaprofiling/bacteria_refgenome_NCBIdata/scripts/data/kraken2_strain_taxid.tsv
# dir
echo "###########################################################################################"
echo "Running $tool_name..."
mkdir -p $wd/$tool_name/$profile_level && cd $wd/$tool_name/$profile_level
mkdir -p $wd/$tool_name/$profile_level/$dataset/$samplesID && cd $wd/$tool_name/$profile_level/$dataset/$samplesID

# long
if [ ! -f kraken2_query_report ]; then
    /usr/bin/time -v -o query_time.log kraken2 --db $db --output kraken2_query_reads --report kraken2_query_report --threads $threads $read
fi
if [ ! -f "evaluation_report.txt" ]; then
    python $scripts_dir/time_process.py query_time.log > time_evaluation.txt
    # not yet test, maybe can't work at species level
    if [ $profile_level == "species_level" ]; then
        python $scripts_dir/species_metrics_eval.py -i - -t $tool_name -rt $read_type -s $samplesID -dt $data_type -pa ${tool_name}_abundance.txt -ta $true_abund -m $camisim_reads_mapping_path
        python $scripts_dir/species_metrics_eval.py -i - -t $tool_name -rt $read_type -s $samplesID -dt $data_type -pa ${tool_name}_abundance.txt -ta $true_abund -m $camisim_reads_mapping_path -e 0
    elif [ $profile_level == "strain_level" ] || [ $profile_level == "zymo1_strain_level" ]; then
        python $scripts_dir/kraken_format_strain_abundance_est.py kraken2_query_report kraken2_query_reads S1 $genomes_length_for_strains $tax2genome
        python $scripts_dir/strain_evaluation.py strain_abundance.txt $tool_name $data_type $true_abund $database_genomes_info > evaluation_report.txt
    fi
fi
#--------------------------------------------------------------------------------------------------------------------------------------------------------------------------------------------------------#
###### simlow clr
# para
wd=/home/work/wenhai/metaprofiling/bacteria_refgenome_NCBIdata/alternative_methods_0208_auto
scripts_dir=/home/work/wenhai/metaprofiling/bacteria_refgenome_NCBIdata/scripts
dataset=simlow
data_type=30
read_type=long
samplesID=clr
profile_level=strain_level
read=/home/work/wenhai/simulate_genome_data/PanTax/long_read/30_species/sim-30species-CLR-ge1/2024.02.03_01.07.37_sample_0/reads/anonymous_reads.fq.gz
read1=-
read2=-
camisim_reads_mapping_path=/home/work/wenhai/simulate_genome_data/PanTax/long_read/30_species/sim-30species-CLR-ge1/2024.02.03_01.07.37_sample_0/reads/reads_mapping.tsv.gz
true_abund=/home/work/wenhai/simulate_genome_data/PanTax/short_read/30_species/sim-30species-ngs/distributions/distribution_0.txt
read_length=/home/work/wenhai/metaprofiling/bacteria_refgenome_NCBIdata/long_alternative_methods/read_length/30species_CLR_read_length.txt
genome_length=/home/work/wenhai/metaprofiling/bacteria_refgenome_NCBIdata/long_alternative_methods/evaluation_scripts/genome_length.txt
genomes_length_for_strains=/home/work/wenhai/PanTax/data_preprocessing/genome_statics.txt
database_genomes_info=/home/work/wenhai/metaprofiling/bacteria_refgenome_NCBIdata/alternative_methods/13404_strain_genomes_info.txt
db=/home/work/wenhai/metaprofiling/bacteria_refgenome_NCBIdata/alternative_methods/kraken2/strain/kraken2_db
tax2genome=/home/work/wenhai/metaprofiling/bacteria_refgenome_NCBIdata/scripts/data/kraken2_strain_taxid.tsv
# dir
echo "###########################################################################################"
echo "Running $tool_name..."
mkdir -p $wd/$tool_name/$profile_level && cd $wd/$tool_name/$profile_level
mkdir -p $wd/$tool_name/$profile_level/$dataset/$samplesID && cd $wd/$tool_name/$profile_level/$dataset/$samplesID

# long
if [ ! -f kraken2_query_report ]; then
    /usr/bin/time -v -o query_time.log kraken2 --db $db --output kraken2_query_reads --report kraken2_query_report --threads $threads $read
fi
if [ ! -f "evaluation_report.txt" ]; then
    python $scripts_dir/time_process.py query_time.log > time_evaluation.txt
    # not yet test, maybe can't work at species level
    if [ $profile_level == "species_level" ]; then
        python $scripts_dir/species_metrics_eval.py -i - -t $tool_name -rt $read_type -s $samplesID -dt $data_type -pa ${tool_name}_abundance.txt -ta $true_abund -m $camisim_reads_mapping_path
        python $scripts_dir/species_metrics_eval.py -i - -t $tool_name -rt $read_type -s $samplesID -dt $data_type -pa ${tool_name}_abundance.txt -ta $true_abund -m $camisim_reads_mapping_path -e 0
    elif [ $profile_level == "strain_level" ] || [ $profile_level == "zymo1_strain_level" ]; then
        python $scripts_dir/kraken_format_strain_abundance_est.py kraken2_query_report kraken2_query_reads S1 $genomes_length_for_strains $tax2genome
        python $scripts_dir/strain_evaluation.py strain_abundance.txt $tool_name $data_type $true_abund $database_genomes_info > evaluation_report.txt
    fi
fi
#--------------------------------------------------------------------------------------------------------------------------------------------------------------------------------------------------------#
###### simhigh ngs
# para
wd=/home/work/wenhai/metaprofiling/bacteria_refgenome_NCBIdata/alternative_methods_0208_auto
scripts_dir=/home/work/wenhai/metaprofiling/bacteria_refgenome_NCBIdata/scripts
dataset=simhigh
data_type=1000
read_type=short
samplesID=ngs
profile_level=strain_level
read=/home/work/wenhai/simulate_genome_data/PanTax/short_read/1000strains/1000_strains_ge1_ngs/2024.02.03_21.19.31_sample_0/reads/anonymous_reads.fq.gz
read1=/home/work/wenhai/simulate_genome_data/PanTax/short_read/1000strains/1000_strains_ge1_ngs/2024.02.03_21.19.31_sample_0/reads/read1.fq
read2=/home/work/wenhai/simulate_genome_data/PanTax/short_read/1000strains/1000_strains_ge1_ngs/2024.02.03_21.19.31_sample_0/reads/read2.fq
camisim_reads_mapping_path=/home/work/wenhai/simulate_genome_data/PanTax/short_read/1000strains/1000_strains_ge1_ngs/2024.02.03_21.19.31_sample_0/reads/reads_mapping.tsv
true_abund=/home/work/wenhai/simulate_genome_data/PanTax/prepare/1000strains/distribution.txt
read_length=150
genome_length=-
genomes_length_for_strains=/home/work/wenhai/PanTax/data_preprocessing/genome_statics.txt
database_genomes_info=/home/work/wenhai/metaprofiling/bacteria_refgenome_NCBIdata/alternative_methods/13404_strain_genomes_info.txt
db=/home/work/wenhai/metaprofiling/bacteria_refgenome_NCBIdata/alternative_methods/kraken2/strain/kraken2_db
tax2genome=/home/work/wenhai/metaprofiling/bacteria_refgenome_NCBIdata/scripts/data/kraken2_strain_taxid.tsv
# dir
echo "###########################################################################################"
echo "Running $tool_name..."
mkdir -p $wd/$tool_name/$profile_level && cd $wd/$tool_name/$profile_level
mkdir -p $wd/$tool_name/$profile_level/$dataset/$samplesID && cd $wd/$tool_name/$profile_level/$dataset/$samplesID

# short
if [ ! -f kraken2_query_report ]; then
    /usr/bin/time -v -o query_time.log kraken2 --db $db --output kraken2_query_reads --report kraken2_query_report --threads $threads --paired $read1 $read2
fi
if [ ! -f "evaluation_report.txt" ]; then
    python $scripts_dir/time_process.py query_time.log > time_evaluation.txt
    # not yet test, maybe can't work at species level
    if [ $profile_level == "species_level" ]; then
        python $scripts_dir/species_metrics_eval.py -i - -t $tool_name -rt $read_type -s $samplesID -dt $data_type -pa ${tool_name}_abundance.txt -ta $true_abund -m $camisim_reads_mapping_path
        python $scripts_dir/species_metrics_eval.py -i - -t $tool_name -rt $read_type -s $samplesID -dt $data_type -pa ${tool_name}_abundance.txt -ta $true_abund -m $camisim_reads_mapping_path -e 0
    elif [ $profile_level == "strain_level" ] || [ $profile_level == "zymo1_strain_level" ]; then
        python $scripts_dir/kraken_format_strain_abundance_est.py kraken2_query_report kraken2_query_reads S1 $genomes_length_for_strains $tax2genome
        python $scripts_dir/strain_evaluation.py strain_abundance.txt $tool_name $data_type $true_abund $database_genomes_info > evaluation_report.txt
    fi
fi

#--------------------------------------------------------------------------------------------------------------------------------------------------------------------------------------------------------#
###### simhigh hifi
# para
wd=/home/work/wenhai/metaprofiling/bacteria_refgenome_NCBIdata/alternative_methods_0208_auto
scripts_dir=/home/work/wenhai/metaprofiling/bacteria_refgenome_NCBIdata/scripts
dataset=simhigh
data_type=1000
read_type=long
samplesID=hifi
profile_level=strain_level
read=/home/work/wenhai/simulate_genome_data/PanTax/long_read/new_1000strains/sim-1000strains-ge1-hifi/2024.02.04_21.23.26_sample_0/reads/anonymous_reads.fq.gz
read1=-
read2=-
camisim_reads_mapping_path=/home/work/wenhai/simulate_genome_data/PanTax/long_read/new_1000strains/sim-1000strains-ge1-hifi/2024.02.04_21.23.26_sample_0/reads/reads_mapping.tsv.gz
true_abund=/home/work/wenhai/simulate_genome_data/PanTax/prepare/1000strains/distribution.txt
read_length=/home/work/wenhai/metaprofiling/bacteria_refgenome_NCBIdata/long_alternative_methods/read_length/1000strains_hifi_read_length.txt
genome_length=/home/work/wenhai/metaprofiling/bacteria_refgenome_NCBIdata/long_alternative_methods/evaluation_scripts/genome_length.txt
genomes_length_for_strains=/home/work/wenhai/PanTax/data_preprocessing/genome_statics.txt
database_genomes_info=/home/work/wenhai/metaprofiling/bacteria_refgenome_NCBIdata/alternative_methods/13404_strain_genomes_info.txt
db=/home/work/wenhai/metaprofiling/bacteria_refgenome_NCBIdata/alternative_methods/kraken2/strain/kraken2_db
tax2genome=/home/work/wenhai/metaprofiling/bacteria_refgenome_NCBIdata/scripts/data/kraken2_strain_taxid.tsv
# dir
echo "###########################################################################################"
echo "Running $tool_name..."
mkdir -p $wd/$tool_name/$profile_level && cd $wd/$tool_name/$profile_level
mkdir -p $wd/$tool_name/$profile_level/$dataset/$samplesID && cd $wd/$tool_name/$profile_level/$dataset/$samplesID

# long
if [ ! -f kraken2_query_report ]; then
    /usr/bin/time -v -o query_time.log kraken2 --db $db --output kraken2_query_reads --report kraken2_query_report --threads $threads $read
fi
if [ ! -f "evaluation_report.txt" ]; then
    python $scripts_dir/time_process.py query_time.log > time_evaluation.txt
    # not yet test, maybe can't work at species level
    if [ $profile_level == "species_level" ]; then
        python $scripts_dir/species_metrics_eval.py -i - -t $tool_name -rt $read_type -s $samplesID -dt $data_type -pa ${tool_name}_abundance.txt -ta $true_abund -m $camisim_reads_mapping_path
        python $scripts_dir/species_metrics_eval.py -i - -t $tool_name -rt $read_type -s $samplesID -dt $data_type -pa ${tool_name}_abundance.txt -ta $true_abund -m $camisim_reads_mapping_path -e 0
    elif [ $profile_level == "strain_level" ] || [ $profile_level == "zymo1_strain_level" ]; then
        python $scripts_dir/kraken_format_strain_abundance_est.py kraken2_query_report kraken2_query_reads S1 $genomes_length_for_strains $tax2genome
        python $scripts_dir/strain_evaluation.py strain_abundance.txt $tool_name $data_type $true_abund $database_genomes_info > evaluation_report.txt
    fi
fi
#--------------------------------------------------------------------------------------------------------------------------------------------------------------------------------------------------------#
###### simhigh ontR9
# para
wd=/home/work/wenhai/metaprofiling/bacteria_refgenome_NCBIdata/alternative_methods_0208_auto
scripts_dir=/home/work/wenhai/metaprofiling/bacteria_refgenome_NCBIdata/scripts
dataset=simhigh
data_type=1000
read_type=long
samplesID=ontR9
profile_level=strain_level
read=/home/work/wenhai/simulate_genome_data/PanTax/long_read/new_1000strains/sim-1000strains-ge1-ontR941raw/2024.06.08_23.57.40_sample_0/reads/anonymous_reads.fq
read1=-
read2=-
camisim_reads_mapping_path=/home/work/wenhai/simulate_genome_data/PanTax/long_read/new_1000strains/sim-1000strains-ge1-ontR941raw/2024.06.08_23.57.40_sample_0/reads/reads_mapping.tsv.gz
true_abund=/home/work/wenhai/simulate_genome_data/PanTax/prepare/1000strains/distribution.txt
read_length=/home/work/wenhai/metaprofiling/bacteria_refgenome_NCBIdata/long_alternative_methods/read_length/1000strains_ontR941_read_length.txt
genome_length=/home/work/wenhai/metaprofiling/bacteria_refgenome_NCBIdata/long_alternative_methods/evaluation_scripts/genome_length.txt
genomes_length_for_strains=/home/work/wenhai/PanTax/data_preprocessing/genome_statics.txt
database_genomes_info=/home/work/wenhai/metaprofiling/bacteria_refgenome_NCBIdata/alternative_methods/13404_strain_genomes_info.txt
db=/home/work/wenhai/metaprofiling/bacteria_refgenome_NCBIdata/alternative_methods/kraken2/strain/kraken2_db
tax2genome=/home/work/wenhai/metaprofiling/bacteria_refgenome_NCBIdata/scripts/data/kraken2_strain_taxid.tsv
# dir
echo "###########################################################################################"
echo "Running $tool_name..."
mkdir -p $wd/$tool_name/$profile_level && cd $wd/$tool_name/$profile_level
mkdir -p $wd/$tool_name/$profile_level/$dataset/$samplesID && cd $wd/$tool_name/$profile_level/$dataset/$samplesID

# long
if [ ! -f kraken2_query_report ]; then
    /usr/bin/time -v -o query_time.log kraken2 --db $db --output kraken2_query_reads --report kraken2_query_report --threads $threads $read
fi
if [ ! -f "evaluation_report.txt" ]; then
    python $scripts_dir/time_process.py query_time.log > time_evaluation.txt
    # not yet test, maybe can't work at species level
    if [ $profile_level == "species_level" ]; then
        python $scripts_dir/species_metrics_eval.py -i - -t $tool_name -rt $read_type -s $samplesID -dt $data_type -pa ${tool_name}_abundance.txt -ta $true_abund -m $camisim_reads_mapping_path
        python $scripts_dir/species_metrics_eval.py -i - -t $tool_name -rt $read_type -s $samplesID -dt $data_type -pa ${tool_name}_abundance.txt -ta $true_abund -m $camisim_reads_mapping_path -e 0
    elif [ $profile_level == "strain_level" ] || [ $profile_level == "zymo1_strain_level" ]; then
        python $scripts_dir/kraken_format_strain_abundance_est.py kraken2_query_report kraken2_query_reads S1 $genomes_length_for_strains $tax2genome
        python $scripts_dir/strain_evaluation.py strain_abundance.txt $tool_name $data_type $true_abund $database_genomes_info > evaluation_report.txt
    fi
fi
#--------------------------------------------------------------------------------------------------------------------------------------------------------------------------------------------------------#
###### simhigh ontR10
# para
wd=/home/work/wenhai/metaprofiling/bacteria_refgenome_NCBIdata/alternative_methods_0208_auto
scripts_dir=/home/work/wenhai/metaprofiling/bacteria_refgenome_NCBIdata/scripts
dataset=simhigh
data_type=1000
read_type=long
samplesID=ontR10
profile_level=strain_level
read=/home/work/wenhai/simulate_genome_data/PanTax/long_read/new_1000strains/sim-1000strains-ge1-ontR104raw/2024.02.04_16.11.39_sample_0/reads/anonymous_reads.fq.gz
read1=-
read2=-
camisim_reads_mapping_path=/home/work/wenhai/simulate_genome_data/PanTax/long_read/new_1000strains/sim-1000strains-ge1-ontR104raw/2024.02.04_16.11.39_sample_0/reads/reads_mapping.tsv.gz
true_abund=/home/work/wenhai/simulate_genome_data/PanTax/prepare/1000strains/distribution.txt
read_length=/home/work/wenhai/metaprofiling/bacteria_refgenome_NCBIdata/long_alternative_methods/read_length/1000strains_ontR104_read_length.txt
genome_length=/home/work/wenhai/metaprofiling/bacteria_refgenome_NCBIdata/long_alternative_methods/evaluation_scripts/genome_length.txt
genomes_length_for_strains=/home/work/wenhai/PanTax/data_preprocessing/genome_statics.txt
database_genomes_info=/home/work/wenhai/metaprofiling/bacteria_refgenome_NCBIdata/alternative_methods/13404_strain_genomes_info.txt
db=/home/work/wenhai/metaprofiling/bacteria_refgenome_NCBIdata/alternative_methods/kraken2/strain/kraken2_db
tax2genome=/home/work/wenhai/metaprofiling/bacteria_refgenome_NCBIdata/scripts/data/kraken2_strain_taxid.tsv
# dir
echo "###########################################################################################"
echo "Running $tool_name..."
mkdir -p $wd/$tool_name/$profile_level && cd $wd/$tool_name/$profile_level
mkdir -p $wd/$tool_name/$profile_level/$dataset/$samplesID && cd $wd/$tool_name/$profile_level/$dataset/$samplesID

# long
if [ ! -f kraken2_query_report ]; then
    /usr/bin/time -v -o query_time.log kraken2 --db $db --output kraken2_query_reads --report kraken2_query_report --threads $threads $read
fi
if [ ! -f "evaluation_report.txt" ]; then
    python $scripts_dir/time_process.py query_time.log > time_evaluation.txt
    # not yet test, maybe can't work at species level
    if [ $profile_level == "species_level" ]; then
        python $scripts_dir/species_metrics_eval.py -i - -t $tool_name -rt $read_type -s $samplesID -dt $data_type -pa ${tool_name}_abundance.txt -ta $true_abund -m $camisim_reads_mapping_path
        python $scripts_dir/species_metrics_eval.py -i - -t $tool_name -rt $read_type -s $samplesID -dt $data_type -pa ${tool_name}_abundance.txt -ta $true_abund -m $camisim_reads_mapping_path -e 0
    elif [ $profile_level == "strain_level" ] || [ $profile_level == "zymo1_strain_level" ]; then
        python $scripts_dir/kraken_format_strain_abundance_est.py kraken2_query_report kraken2_query_reads S1 $genomes_length_for_strains $tax2genome
        python $scripts_dir/strain_evaluation.py strain_abundance.txt $tool_name $data_type $true_abund $database_genomes_info > evaluation_report.txt
    fi
fi
#--------------------------------------------------------------------------------------------------------------------------------------------------------------------------------------------------------#
###### simhigh clr
# para
wd=/home/work/wenhai/metaprofiling/bacteria_refgenome_NCBIdata/alternative_methods_0208_auto
scripts_dir=/home/work/wenhai/metaprofiling/bacteria_refgenome_NCBIdata/scripts
dataset=simhigh
data_type=1000
read_type=long
samplesID=clr
profile_level=strain_level
read=/home/work/wenhai/simulate_genome_data/PanTax/long_read/new_1000strains/sim-1000strains-ge1-CLR/2024.02.03_21.18.55_sample_0/reads/anonymous_reads.fq.gz
read1=-
read2=-
camisim_reads_mapping_path=/home/work/wenhai/simulate_genome_data/PanTax/long_read/new_1000strains/sim-1000strains-ge1-CLR/2024.02.03_21.18.55_sample_0/reads/reads_mapping.tsv.gz
true_abund=/home/work/wenhai/simulate_genome_data/PanTax/prepare/1000strains/distribution.txt
read_length=/home/work/wenhai/metaprofiling/bacteria_refgenome_NCBIdata/long_alternative_methods/read_length/1000strains_CLR_read_length.txt
genome_length=/home/work/wenhai/metaprofiling/bacteria_refgenome_NCBIdata/long_alternative_methods/evaluation_scripts/genome_length.txt
genomes_length_for_strains=/home/work/wenhai/PanTax/data_preprocessing/genome_statics.txt
database_genomes_info=/home/work/wenhai/metaprofiling/bacteria_refgenome_NCBIdata/alternative_methods/13404_strain_genomes_info.txt
db=/home/work/wenhai/metaprofiling/bacteria_refgenome_NCBIdata/alternative_methods/kraken2/strain/kraken2_db
tax2genome=/home/work/wenhai/metaprofiling/bacteria_refgenome_NCBIdata/scripts/data/kraken2_strain_taxid.tsv
# dir
echo "###########################################################################################"
echo "Running $tool_name..."
mkdir -p $wd/$tool_name/$profile_level && cd $wd/$tool_name/$profile_level
mkdir -p $wd/$tool_name/$profile_level/$dataset/$samplesID && cd $wd/$tool_name/$profile_level/$dataset/$samplesID

# long
if [ ! -f kraken2_query_report ]; then
    /usr/bin/time -v -o query_time.log kraken2 --db $db --output kraken2_query_reads --report kraken2_query_report --threads $threads $read
fi
if [ ! -f "evaluation_report.txt" ]; then
    python $scripts_dir/time_process.py query_time.log > time_evaluation.txt
    # not yet test, maybe can't work at species level
    if [ $profile_level == "species_level" ]; then
        python $scripts_dir/species_metrics_eval.py -i - -t $tool_name -rt $read_type -s $samplesID -dt $data_type -pa ${tool_name}_abundance.txt -ta $true_abund -m $camisim_reads_mapping_path
        python $scripts_dir/species_metrics_eval.py -i - -t $tool_name -rt $read_type -s $samplesID -dt $data_type -pa ${tool_name}_abundance.txt -ta $true_abund -m $camisim_reads_mapping_path -e 0
    elif [ $profile_level == "strain_level" ] || [ $profile_level == "zymo1_strain_level" ]; then
        python $scripts_dir/kraken_format_strain_abundance_est.py kraken2_query_report kraken2_query_reads S1 $genomes_length_for_strains $tax2genome
        python $scripts_dir/strain_evaluation.py strain_abundance.txt $tool_name $data_type $true_abund $database_genomes_info > evaluation_report.txt
    fi
fi
#--------------------------------------------------------------------------------------------------------------------------------------------------------------------------------------------------------#
