# Supplementary material for: Strain-level metagenomic profiling using pangenome graphs with PanTax
Source: Genome Res. 2026 Feb;36(2):405–20. doi: 10.1101/gr.280858.125 (PMC12863173; doi:10.1101/gr.280858.125)
Supplement: Supplement 5 [file Supplemental_Code.tar.gz.zip › pantax-eval/base_tasks_multi_benchmark/metamaps/gtdb_strain_level_work/gtdb_strain_level_simhigh-gtdb_metamaps.sh]

set -e
pantax="metamaps"
tool_name="metamaps"
threads=64

###### simhigh-gtdb hifi
# para
# wd=/home/work/wenhai/metaprofiling/bacteria_refgenome_NCBIdata/alternative_methods_0208_auto
# scripts_dir=/home/work/wenhai/metaprofiling/bacteria_refgenome_NCBIdata/scripts
# dataset=simhigh-gtdb
# data_type=1000
# read_type=long
# samplesID=hifi
# profile_level=strain_level
# read=/home/work/wenhai/simulate_genome_data/PanTax_GTDB_1w/simhigh/hifi/simhigh_hifi/2025.02.16_00.28.44_sample_0/reads/anonymous_reads.fq.gz
# read1=-
# read2=-
# camisim_reads_mapping_path=None
# true_abund=/home/work/wenhai/simulate_genome_data/PanTax_GTDB_1w/prepare/simhigh/distribution.txt
# read_length=None
# genome_length=/home/work/wenhai/metaprofiling/bacteria_refgenome_NCBIdata/long_alternative_methods/evaluation_scripts/genome_length.txt
# genomes_length_for_strains=/home/work/wenhai/PanTax/data_preprocessing/genome_statics.txt
# database_genomes_info=/home/work/wenhai/metaprofiling/bacteria_GTDB/data/genomes_info.txt
# db='-'
# designated_genomes_info='-'
# db=/home/work/wenhai/metaprofiling/bacteria_refgenome_NCBIdata/alternative_methods/metamaps/gtdb100/databases/strain_level_metamaps_db
# genome2seqid=/home/work/wenhai/metaprofiling/bacteria_refgenome_NCBIdata/scripts/data/gtdb100_fna_seqID_taxid.txt
# database_genomes_info=/home/work/wenhai/metaprofiling/bacteria_GTDB/data/genomes_info.txt
# genomes_length_for_strains=/home/work/wenhai/metaprofiling/bacteria_GTDB/data/genome_statics_gtdb.txt
# # dir
# echo "###########################################################################################"
# echo "Running $tool_name..."
# mkdir -p $wd/$tool_name/$profile_level && cd $wd/$tool_name/$profile_level
# mkdir -p $wd/$tool_name/$profile_level/$dataset/$samplesID && cd $wd/$tool_name/$profile_level/$dataset/$samplesID

# # long
# if [ ! -f classification_results.EM ] && [ ! -f strain_classification.csv ]; then
#     /usr/bin/time -v -o query_time1.log metamaps mapDirectly -r $db/DB.fa -q $read -t $threads -o classification_results --maxmemory 600
#     /usr/bin/time -v -o query_time2.log metamaps classify --mappings classification_results --DB $db -t $threads
#     python $scripts_dir/time_process.py query_time1.log > time_evaluation1.txt
#     python $scripts_dir/time_process.py query_time2.log > time_evaluation2.txt
# fi
# if [ ! -f "evaluation_report.txt" ]; then
#     # not yet test, maybe can't work at species level
#     if [ $profile_level == "species_level" ]; then
#         python $scripts_dir/species_metrics_eval.py -i - -t $tool_name -rt $read_type -s $samplesID -dt $data_type -pa ${tool_name}_abundance.txt -ta $true_abund -m $camisim_reads_mapping_path
#         python $scripts_dir/species_metrics_eval.py -i - -t $tool_name -rt $read_type -s $samplesID -dt $data_type -pa ${tool_name}_abundance.txt -ta $true_abund -m $camisim_reads_mapping_path -e 0
#     elif [ $profile_level == "strain_level" ] || [ $profile_level == "zymo1_strain_level" ]; then
#         if [ ! -f strain_classification.csv ]; then
#             python $scripts_dir/metamaps_strain_process.py classification_results.EM $genome2seqid
#         fi
#         if [ $read_length == "None" ]; then
#             python $scripts_dir/get_read_len.py -fq $read -s long
#             read_length=long_read_length.txt
#         fi
#         python $scripts_dir/strain_abundance_estimate.py -rc strain_classification.csv -rl $read_length -gl $genomes_length_for_strains -s $samplesID -o . -f $designated_genomes_info
#         python $scripts_dir/strain_evaluation.py strain_abundance.txt $tool_name $data_type $true_abund $database_genomes_info > evaluation_report.txt
#     fi
# fi

#--------------------------------------------------------------------------------------------------------------------------------------------------------------------------------------------------------#
###### simhigh-gtdb ontR9
# para
wd=/home/work/wenhai/metaprofiling/bacteria_refgenome_NCBIdata/alternative_methods_0208_auto
scripts_dir=/home/work/wenhai/metaprofiling/bacteria_refgenome_NCBIdata/scripts
dataset=simhigh-gtdb
data_type=1000
read_type=long
samplesID=ontR9
profile_level=strain_level
read=/home/work/wenhai/simulate_genome_data/PanTax_GTDB_1w/simhigh/ontR941/simhigh_ontR941/2025.02.16_11.08.49_sample_0/reads/anonymous_reads.fq.gz
read1=-
read2=-
camisim_reads_mapping_path=None
true_abund=/home/work/wenhai/simulate_genome_data/PanTax_GTDB_1w/prepare/simhigh/distribution.txt
read_length=None
genome_length=/home/work/wenhai/metaprofiling/bacteria_refgenome_NCBIdata/long_alternative_methods/evaluation_scripts/genome_length.txt
genomes_length_for_strains=/home/work/wenhai/PanTax/data_preprocessing/genome_statics.txt
database_genomes_info=/home/work/wenhai/metaprofiling/bacteria_GTDB/data/genomes_info.txt
db='-'
designated_genomes_info='-'
db=/home/work/wenhai/metaprofiling/bacteria_refgenome_NCBIdata/alternative_methods/metamaps/gtdb100/databases/strain_level_metamaps_db
genome2seqid=/home/work/wenhai/metaprofiling/bacteria_refgenome_NCBIdata/scripts/data/gtdb100_fna_seqID_taxid.txt
database_genomes_info=/home/work/wenhai/metaprofiling/bacteria_GTDB/data/genomes_info.txt
genomes_length_for_strains=/home/work/wenhai/metaprofiling/bacteria_GTDB/data/genome_statics_gtdb.txt
# dir
echo "###########################################################################################"
echo "Running $tool_name..."
mkdir -p $wd/$tool_name/$profile_level && cd $wd/$tool_name/$profile_level
mkdir -p $wd/$tool_name/$profile_level/$dataset/$samplesID && cd $wd/$tool_name/$profile_level/$dataset/$samplesID

# long
if [ ! -f classification_results.EM ] && [ ! -f strain_classification.csv ]; then
    /usr/bin/time -v -o query_time1.log metamaps mapDirectly -r $db/DB.fa -q $read -t $threads -o classification_results --maxmemory 600
    /usr/bin/time -v -o query_time2.log metamaps classify --mappings classification_results --DB $db -t $threads
    python $scripts_dir/time_process.py query_time1.log > time_evaluation1.txt
    python $scripts_dir/time_process.py query_time2.log > time_evaluation2.txt
fi
if [ ! -f "evaluation_report.txt" ]; then
    # not yet test, maybe can't work at species level
    if [ $profile_level == "species_level" ]; then
        python $scripts_dir/species_metrics_eval.py -i - -t $tool_name -rt $read_type -s $samplesID -dt $data_type -pa ${tool_name}_abundance.txt -ta $true_abund -m $camisim_reads_mapping_path
        python $scripts_dir/species_metrics_eval.py -i - -t $tool_name -rt $read_type -s $samplesID -dt $data_type -pa ${tool_name}_abundance.txt -ta $true_abund -m $camisim_reads_mapping_path -e 0
    elif [ $profile_level == "strain_level" ] || [ $profile_level == "zymo1_strain_level" ]; then
        if [ ! -f strain_classification.csv ]; then
            python $scripts_dir/metamaps_strain_process.py classification_results.EM $genome2seqid
        fi
        if [ $read_length == "None" ]; then
            python $scripts_dir/get_read_len.py -fq $read -s long
            read_length=long_read_length.txt
        fi
        python $scripts_dir/strain_abundance_estimate.py -rc strain_classification.csv -rl $read_length -gl $genomes_length_for_strains -s $samplesID -o . -f $designated_genomes_info
        python $scripts_dir/strain_evaluation.py strain_abundance.txt $tool_name $data_type $true_abund $database_genomes_info > evaluation_report.txt
    fi
fi

#--------------------------------------------------------------------------------------------------------------------------------------------------------------------------------------------------------#
###### simhigh-gtdb ontR10
# para
wd=/home/work/wenhai/metaprofiling/bacteria_refgenome_NCBIdata/alternative_methods_0208_auto
scripts_dir=/home/work/wenhai/metaprofiling/bacteria_refgenome_NCBIdata/scripts
dataset=simhigh-gtdb
data_type=1000
read_type=long
samplesID=ontR10
profile_level=strain_level
read=/home/work/wenhai/simulate_genome_data/PanTax_GTDB_1w/simhigh/ontR104/simhigh_ontR104/2025.02.17_22.29.53_sample_0/reads/anonymous_reads.fq.gz
read1=-
read2=-
camisim_reads_mapping_path=None
true_abund=/home/work/wenhai/simulate_genome_data/PanTax_GTDB_1w/prepare/simhigh/distribution.txt
read_length=None
genome_length=/home/work/wenhai/metaprofiling/bacteria_refgenome_NCBIdata/long_alternative_methods/evaluation_scripts/genome_length.txt
genomes_length_for_strains=/home/work/wenhai/PanTax/data_preprocessing/genome_statics.txt
database_genomes_info=/home/work/wenhai/metaprofiling/bacteria_GTDB/data/genomes_info.txt
db='-'
designated_genomes_info='-'
db=/home/work/wenhai/metaprofiling/bacteria_refgenome_NCBIdata/alternative_methods/metamaps/gtdb100/databases/strain_level_metamaps_db
genome2seqid=/home/work/wenhai/metaprofiling/bacteria_refgenome_NCBIdata/scripts/data/gtdb100_fna_seqID_taxid.txt
database_genomes_info=/home/work/wenhai/metaprofiling/bacteria_GTDB/data/genomes_info.txt
genomes_length_for_strains=/home/work/wenhai/metaprofiling/bacteria_GTDB/data/genome_statics_gtdb.txt
# dir
echo "###########################################################################################"
echo "Running $tool_name..."
mkdir -p $wd/$tool_name/$profile_level && cd $wd/$tool_name/$profile_level
mkdir -p $wd/$tool_name/$profile_level/$dataset/$samplesID && cd $wd/$tool_name/$profile_level/$dataset/$samplesID

# long
if [ ! -f classification_results.EM ] && [ ! -f strain_classification.csv ]; then
    /usr/bin/time -v -o query_time1.log metamaps mapDirectly -r $db/DB.fa -q $read -t $threads -o classification_results --maxmemory 600
    /usr/bin/time -v -o query_time2.log metamaps classify --mappings classification_results --DB $db -t $threads
    python $scripts_dir/time_process.py query_time1.log > time_evaluation1.txt
    python $scripts_dir/time_process.py query_time2.log > time_evaluation2.txt
fi
if [ ! -f "evaluation_report.txt" ]; then
    # not yet test, maybe can't work at species level
    if [ $profile_level == "species_level" ]; then
        python $scripts_dir/species_metrics_eval.py -i - -t $tool_name -rt $read_type -s $samplesID -dt $data_type -pa ${tool_name}_abundance.txt -ta $true_abund -m $camisim_reads_mapping_path
        python $scripts_dir/species_metrics_eval.py -i - -t $tool_name -rt $read_type -s $samplesID -dt $data_type -pa ${tool_name}_abundance.txt -ta $true_abund -m $camisim_reads_mapping_path -e 0
    elif [ $profile_level == "strain_level" ] || [ $profile_level == "zymo1_strain_level" ]; then
        if [ ! -f strain_classification.csv ]; then
            python $scripts_dir/metamaps_strain_process.py classification_results.EM $genome2seqid
        fi
        if [ $read_length == "None" ]; then
            python $scripts_dir/get_read_len.py -fq $read -s long
            read_length=long_read_length.txt
        fi
        python $scripts_dir/strain_abundance_estimate.py -rc strain_classification.csv -rl $read_length -gl $genomes_length_for_strains -s $samplesID -o . -f $designated_genomes_info
        python $scripts_dir/strain_evaluation.py strain_abundance.txt $tool_name $data_type $true_abund $database_genomes_info > evaluation_report.txt
    fi
fi

#--------------------------------------------------------------------------------------------------------------------------------------------------------------------------------------------------------#
###### simhigh-gtdb clr
# para
wd=/home/work/wenhai/metaprofiling/bacteria_refgenome_NCBIdata/alternative_methods_0208_auto
scripts_dir=/home/work/wenhai/metaprofiling/bacteria_refgenome_NCBIdata/scripts
dataset=simhigh-gtdb
data_type=1000
read_type=long
samplesID=clr
profile_level=strain_level
read=/home/work/wenhai/simulate_genome_data/PanTax_GTDB_1w/simhigh/clr/simhigh_clr/2025.02.17_22.46.59_sample_0/reads/anonymous_reads.fq.gz
read1=-
read2=-
camisim_reads_mapping_path=None
true_abund=/home/work/wenhai/simulate_genome_data/PanTax_GTDB_1w/prepare/simhigh/distribution.txt
read_length=None
genome_length=/home/work/wenhai/metaprofiling/bacteria_refgenome_NCBIdata/long_alternative_methods/evaluation_scripts/genome_length.txt
genomes_length_for_strains=/home/work/wenhai/PanTax/data_preprocessing/genome_statics.txt
database_genomes_info=/home/work/wenhai/metaprofiling/bacteria_GTDB/data/genomes_info.txt
db='-'
designated_genomes_info='-'
db=/home/work/wenhai/metaprofiling/bacteria_refgenome_NCBIdata/alternative_methods/metamaps/gtdb100/databases/strain_level_metamaps_db
genome2seqid=/home/work/wenhai/metaprofiling/bacteria_refgenome_NCBIdata/scripts/data/gtdb100_fna_seqID_taxid.txt
database_genomes_info=/home/work/wenhai/metaprofiling/bacteria_GTDB/data/genomes_info.txt
genomes_length_for_strains=/home/work/wenhai/metaprofiling/bacteria_GTDB/data/genome_statics_gtdb.txt
# dir
echo "###########################################################################################"
echo "Running $tool_name..."
mkdir -p $wd/$tool_name/$profile_level && cd $wd/$tool_name/$profile_level
mkdir -p $wd/$tool_name/$profile_level/$dataset/$samplesID && cd $wd/$tool_name/$profile_level/$dataset/$samplesID

# long
if [ ! -f classification_results.EM ] && [ ! -f strain_classification.csv ]; then
    /usr/bin/time -v -o query_time1.log metamaps mapDirectly -r $db/DB.fa -q $read -t $threads -o classification_results --maxmemory 600
    /usr/bin/time -v -o query_time2.log metamaps classify --mappings classification_results --DB $db -t $threads
    python $scripts_dir/time_process.py query_time1.log > time_evaluation1.txt
    python $scripts_dir/time_process.py query_time2.log > time_evaluation2.txt
fi
if [ ! -f "evaluation_report.txt" ]; then
    # not yet test, maybe can't work at species level
    if [ $profile_level == "species_level" ]; then
        python $scripts_dir/species_metrics_eval.py -i - -t $tool_name -rt $read_type -s $samplesID -dt $data_type -pa ${tool_name}_abundance.txt -ta $true_abund -m $camisim_reads_mapping_path
        python $scripts_dir/species_metrics_eval.py -i - -t $tool_name -rt $read_type -s $samplesID -dt $data_type -pa ${tool_name}_abundance.txt -ta $true_abund -m $camisim_reads_mapping_path -e 0
    elif [ $profile_level == "strain_level" ] || [ $profile_level == "zymo1_strain_level" ]; then
        if [ ! -f strain_classification.csv ]; then
            python $scripts_dir/metamaps_strain_process.py classification_results.EM $genome2seqid
        fi
        if [ $read_length == "None" ]; then
            python $scripts_dir/get_read_len.py -fq $read -s long
            read_length=long_read_length.txt
        fi
        python $scripts_dir/strain_abundance_estimate.py -rc strain_classification.csv -rl $read_length -gl $genomes_length_for_strains -s $samplesID -o . -f $designated_genomes_info
        python $scripts_dir/strain_evaluation.py strain_abundance.txt $tool_name $data_type $true_abund $database_genomes_info > evaluation_report.txt
    fi
fi

#--------------------------------------------------------------------------------------------------------------------------------------------------------------------------------------------------------#
